# Supplementary material for: Mitochondrial complex III deficiency drives c-MYC overexpression and illicit cell cycle entry leading to senescence and segmental progeria
Source: Nat Commun. 2023 Apr 24;14:2356. doi: 10.1038/s41467-023-38027-1 (PMC10126100; doi:10.1038/s41467-023-38027-1)
Supplement: Supplementary file 4 — Source Data [file 41467_2023_38027_MOESM4_ESM.xlsx]

## Sheet: Fig. 1
Fig. 1a
BCS1L	mt-CYB	Sex	Age (d)	Kyphotic angle
WT	D254N	Male	29	120.249
WT	D254N	Male	29	120.078
WT	D254N	Male	30	119.963
WT	D254N	Male	29	134.356
WT	D254N	Male	29	127.959
WT	D254N	Female	30	126.17
WT	D254N	Female	29	118.627
WT	D254N	Female	29	120.069
WT	D254N	Female	29	121.492
WT	D254N	Female	29	126.249
S78G	D254N	Male	29	89.411
S78G	D254N	Male	30	92.892
S78G	D254N	Male	29	83.296
S78G	D254N	Female	30	107.005
S78G	D254N	Female	30	111.502
S78G	D254N	Female	29	101.897
S78G	D254N	Female	29	114.589
Fig. 1b
Bcs1l	mt-CYB	Sex	Age (d)	Fat%
WT	D254N	Male	28	14.96
WT	D254N	Male	28	14.21
WT	D254N	Male	28	14.7
WT	D254N	Male	29	14.03
WT	D254N	Male	31	14.1731
WT	D254N	Male	28	12.85
WT	D254N	Male	31	14.1434
WT	D254N	Male	31	15.4592
WT	D254N	Male	31	14.7019
WT	D254N	Male	28	14.3384
WT	D254N	Female	29	15.35
WT	D254N	Female	28	16.64
WT	D254N	Female	28	15.79
WT	D254N	Female	28	18.09
WT	D254N	Female	28	19.05
WT	D254N	Female	28	15.08
WT	D254N	Female	30	15.86
WT	D254N	Female	30	16.38
WT	D254N	Female	29	16.07
WT	D254N	Female	28	16.31
WT	D254N	Female	28	12.14
WT	D254N	Female	28	12.82
WT	D254N	Female	28	17.47
S78G	D254N	Male	31	11.54
S78G	D254N	Male	31	11.86
S78G	D254N	Male	28	10
S78G	D254N	Male	28	8.69
S78G	D254N	Male	29	12.48
S78G	D254N	Male	28	9.96
S78G	D254N	Female	29	13.02
S78G	D254N	Female	28	7.7
S78G	D254N	Female	28	10.77
S78G	D254N	Female	29	13.64
S78G	D254N	Female	29	11.94
S78G	D254N	Female	28	12.23
S78G	D254N	Female	28	12.0067
Fig. 1c
BCS1L	mt-CYB	Sex	BMD (area density, mg/cm2)
WT	D254N	Male	31.6
WT	D254N	Male	30
WT	D254N	Male	29.1
WT	D254N	Male	29.7
WT	D254N	Female	32.8
WT	D254N	Female	31.9
WT	D254N	Female	26.5
WT	D254N	Female	35.3
S78G	D254N	Male	28.5
S78G	D254N	Male	26.2
S78G	D254N	Male	29.7
S78G	D254N	Female	26.5
S78G	D254N	Female	26.9
S78G	D254N	Female	29.9
S78G	D254N	Female	28.3
Fig. 1d
BCS1L	mt-CYB	Sukupuoli	Age (d)	Length [um]
WT	D254N	Male	29	381.549
WT	D254N	Male	29	229.856
WT	D254N	Male	30	408.778
WT	D254N	Male	29	206.861
WT	D254N	Male	29	357.844
WT	D254N	Female	30	223.125
WT	D254N	Female	29	198.808
WT	D254N	Female	29	192.095
WT	D254N	Female	29	185.29
WT	D254N	Female	29	248.556
S78G	D254N	Male	29	147.337
S78G	D254N	Male	30	114.67
S78G	D254N	Male	29	29.8292
S78G	D254N	Female	30	38.3656
S78G	D254N	Female	30	68.9549
S78G	D254N	Female	29	14.605
S78G	D254N	Female	29	29.7839
Fig. 1f
BCS1L	mt-CYB	Sex	Thymus (% of body weight)
WT	D254N	Male	0.59
WT	D254N	Male	0.61
WT	D254N	Male	0.75
WT	D254N	Male	0.54
WT	D254N	Male	0.67
WT	D254N	Male	0.48
WT	D254N	Male	0.49
WT	D254N	Male	0.53
WT	D254N	Male	0.48
WT	D254N	Male	0.72
WT	D254N	Female	0.77
WT	D254N	Female	0.61
WT	D254N	Female	0.67
WT	D254N	Female	0.69
WT	D254N	Female	0.67
WT	D254N	Female	0.69
S78G	D254N	Male	0.12
S78G	D254N	Male	0.1
S78G	D254N	Male	0.12
S78G	D254N	Male	0.19
S78G	D254N	Male	0.12
S78G	D254N	Male	0.23
S78G	D254N	Male	0.09
S78G	D254N	Female	0.16
S78G	D254N	Female	0.1
S78G	D254N	Female	0.16
S78G	D254N	Female	0.27
S78G	D254N	Female	0.37
Fig. 1g
BCS1L	mt-CYB	Sex	Spleen (% of body weight)
WT	D254N	Male	0.315
WT	D254N	Male	0.296
WT	D254N	Male	0.401
WT	D254N	Male	0.34
WT	D254N	Male	0.280488
WT	D254N	Male	0.396694
WT	D254N	Male	0.42
WT	D254N	Male	0.369
WT	D254N	Male	0.287156
WT	D254N	Male	0.354225
WT	D254N	Male	0.356338
WT	D254N	Male	0.446
WT	D254N	Male	0.229577
WT	D254N	Male	0.293571
WT	D254N	Male	0.367059
WT	D254N	Female	0.317886
WT	D254N	Female	0.365487
WT	D254N	Female	0.382857
WT	D254N	Female	0.329
WT	D254N	Female	0.323
WT	D254N	Female	0.358
WT	D254N	Female	0.357
WT	D254N	Female	0.3
WT	D254N	Female	0.267442
S78G	D254N	Male	0.175385
S78G	D254N	Male	0.251
S78G	D254N	Male	0.223438
S78G	D254N	Male	0.20641
S78G	D254N	Male	0.241
S78G	D254N	Male	0.106557
S78G	D254N	Male	0.183
S78G	D254N	Male	0.074545
S78G	D254N	Male	0.196629
S78G	D254N	Male	0.173611
S78G	D254N	Female	0.197059
S78G	D254N	Female	0.25618
S78G	D254N	Female	0.198529
S78G	D254N	Female	0.179104
S78G	D254N	Female	0.32
S78G	D254N	Female	0.268
S78G	D254N	Female	0.207
S78G	D254N	Female	0.33
S78G	D254N	Female	0.26875
Fig. 1i
BCS1L	D254N	Cdkn1a mRNA (fold change)
WT	WT	0.33
WT	WT	0.55
WT	WT	1.42
WT	WT	0.58
WT	WT	1.83
WT	D254N	0.53
WT	D254N	3.9
WT	D254N	1.06
WT	D254N	8.92
WT	D254N	6.04
WT	D254N	1.92
WT	D254N	1.55
WT	D254N	1.28
S78G	WT	12.92
S78G	WT	17.57
S78G	WT	18.23
S78G	WT	21.79
S78G	WT	15.73
S78G	WT	25.47
S78G	WT	9.66
S78G	D254N	26.7
S78G	D254N	25.67
S78G	D254N	29.97
S78G	D254N	26.12
S78G	D254N	22.06
Fig. 1j
Lane (quantification blot)	BCS1L	mt-CYB	CDKN1A (Luminescence)	CDKN1A (fold change)
1	WT	D254N	7080	1.1135
2	S78G	WT	846990	133.209
3	S78G	D254N	1049590	165.073								Ladder markings (right image): 250 kDa 150 100 75 50 37 25 20 15 10																Ladder markings (right image): 250 kDa 150 100 75 50 37 25 20 15 10
4	WT	WT	8890	1.39817
5	S78G	D254N	619790	97.4768
6	WT	D254N	13520	2.12634
7	WT	WT	4870	0.765924
8	S78G	WT	1004470	157.977
9	WT	D254N	16180	2.54469
10	S78G	WT	1354150	212.972
11	S78G	WT	501410	78.8587
12	S78G	WT	91030	14.3166
13	S78G	D254N	1000220	157.309
14	WT	WT	1900	0.29882
15	WT	D254N	11280	1.77405
16	S78G	WT	931570	146.512
17	WT	WT	4820	0.75806
18	WT	D254N	7050	1.10878
19	WT	D254N	4770	0.750197
20	S78G	D254N	326780	51.394
21	WT	WT	8510	1.3384
22	WT	WT	9160	1.44063
23	S78G	D254N	1515900	238.412
24	S78G	WT	2459440	386.806
25	S78G	D254N	1695910	266.722
Fig. 1k
BCS1L	mt-CYB	Age	Lipofuscin (integrated density of positive area)
WT	WT	31	0.08
WT	WT	33	0.11175
WT	WT	40	0.69425
WT	WT	45	0.037
WT	WT	93	5.3692
WT	WT	100	3.6108
WT	WT	118	1.5112
WT	WT	171	4.722
WT	WT	227	6.2176
S78G	WT	31	2.5226
S78G	WT	33	6.33867
S78G	WT	33	2.351
S78G	D254N	33	22.7244
S78G	D254N	34	27.223
S78G	D254N	34	19.6646
S78G	WT	45	23.3394
S78G	WT	65	42.9589
S78G	WT	85	176.061
S78G	WT	95	350.589
S78G	WT	118	148.896
S78G	WT	156	126.004
S78G	WT	173	222.19
S78G	WT	173	281.46
S78G	WT	174	188.523
S78G	WT	181	292.472
S78G	WT	220	235.868
Fig. 1m
												Ladder markings: 250 kDa 150 100 75 50 37 25 20 15 10
Fig. 1n,o
BCS1L	mt-CYB	Gpnmb mRNA (Fold change)	Ctsl mRNA (Fold change)
WT	WT	0.922368	1.0003
WT	WT	1.4388	0.973479
WT	WT	0.775176	0.999697
WT	WT	1.93964	0.821934
WT	WT	0.421642	1.28271
WT	WT	1.07763	1.74486
WT	D254N	0.757035	0.8853
WT	D254N	5.1224	1.49923
WT	D254N	3.22495	1.96597
WT	D254N	4.67072	1.22381
WT	D254N	0.727422	0.972492
WT	D254N	0.686694	1.32286
WT	D254N	0.750909	1.19819
WT	D254N	0.600026	1.018
WT	D254N	1.8633	0.901126
WT	D254N	0.988166	1.063
S78G	WT	101.352	2.25068
S78G	WT	160.296	2.43321
S78G	WT	122.966	3.42752
S78G	WT	94.9841	3.08377
S78G	WT	44.9252	2.26856
S78G	WT	69.4975	2.15375
S78G	WT	78.8763	2.56342
S78G	D254N	68.5318	4.66198
S78G	D254N	66.0575	5.09325
S78G	D254N	103.85	4.03354
S78G	D254N	109.863	5.0444
S78G	D254N	93.5292	5.00467

## Sheet: Fig. 2
Fig.2c
Lane	BCS1L	mt-CYB	yH2AX (Fold change)
1	WT	D254N	1.17351											Ladder markings (right image): 250 kDa 150 100 75 50 37 25 20 15 10												Ladder markings (right image): 250 kDa 150 100 75 50 37 25 20 15 10
2	S78G	WT	2.11266
3	S78G	D254N	1.92956
4	WT	WT	1.00987
5	S78G	D254N	2.87686
6	WT	D254N	1.11518
7	WT	WT	0.922133
8	S78G	WT	1.91687
9	WT	D254N	0.885938
10	S78G	WT	3.53981
11	S78G	WT	2.00335
12	S78G	WT	0.827336
13	S78G	D254N	3.90618
14	WT	WT	0.945093
15	WT	D254N	1.06324
16	S78G	WT	1.31882
17	WT	WT	0.979513
18	WT	D254N	0.945744
19	WT	D254N	1.18548
20	S78G	D254N	3.22267
21	WT	WT	0.881816
22	WT	WT	1.26158
23	S78G	D254N	5.6917
24	S78G	WT	3.78144
25	S78G	D254N	2.52761
Fig.2f
BCS1L	mt-CYB	53BP1 foci/mm2
WT	D254N	34.1261
WT	D254N	72.0439
WT	D254N	24.8189
WT	D254N	29.2509
WT	D254N	10.9203
WT	D254N	103.3
S78G	D254N	395.862
S78G	D254N	183.203
S78G	D254N	153.567
S78G	D254N	373.762
S78G	D254N	210.006
S78G	D254N	94.2529
Fig. 2g
Lane (quantification blot)	Group	BCS1L	Rosa26	mt-CYB	yH2AX (fold change)
1	1	WT	-	D254N	1.24501
2	1	WT	-	D254N	1.0906						Ladder markings (right image): 250 kDa 150 100 75 50 37 25 20 15 10													Ladder markings (right image): 250 kDa 150 100 75 50 37 25 20 15
3	4	S78G	AOX	D254N	1.10262
4	1	WT	-	D254N	0.991777
5	1	WT	-	D254N	1.24345
6	1	WT	-	D254N	1.21773
7	4	S78G	AOX	D254N	1.10257
8	4	S78G	AOX	D254N	0.940447
9	3	S78G	-	D254N	1.31684
10	3	S78G	-	D254N	1.01298
11	3	S78G	-	D254N	0.778976
12	4	S78G	AOX	D254N	1.01917
13	4	S78G	AOX	D254N	0.986041
14	3	S78G	-	D254N	0.927216
15	1	WT	-	D254N	0.920302
16	1	WT	-	D254N	1.02957
17	1	WT	-	D254N	0.659621
18	3	S78G	-	D254N	0.995499
19	1	WT	-	D254N	0.795713
20	1	WT	-	D254N	1.73306
21	1	WT	-	D254N	0.868777
22	1	WT	-	D254N	1.12488
23	3	S78G	-	D254N	1.09196
24	3	S78G	-	D254N	0.876529
Fig. 1h
BCS1L	mt-CYB	yH2AX nuclei/mm2
WT	WT	0.879331
WT	WT	0.991161
WT	D254N	0.588999
WT	D254N	1.61058
WT	D254N	3.59623
S78G	WT	11.6039
S78G	WT	1.28589
S78G	D254N	5.93161
S78G	D254N	27.3068
S78G	D254N	33.4881
S78G	D254N	10.4495
S78G	D254N	13.5401
S78G	D254N	63.041

## Sheet: Fig. 3
Fig. 3d
BCS1L	Age (d)	Karyomegalic nuclei (%)
WT	31	0.784314
WT	33	0
WT	33	0
WT	35	0
WT	35	0
WT	35	0
WT	44	1.25
WT	45	0.561798
WT	45	0
WT	45	0
WT	45	0
WT	85	0
WT	92	2.06186
WT	92	0.680272
WT	95	1.96078
WT	96	0
WT	100	0
WT	100	0.947867
WT	117	0.378788
WT	118	0.515464
WT	118	0
WT	156	1.24481
WT	171	2.51256
WT	181	0.377358
WT	207	0.34965
WT	214	0
WT	222	1.51515
WT	227	2.58065
WT	233	1.2766
S78G	31	1.70213
S78G	33	9.13043
S78G	33	2.68817
S78G	36	1.08108
S78G	42	7
S78G	44	36.1963
S78G	45	10.687
S78G	45	20.9302
S78G	45	8.42697
S78G	85	8.87574
S78G	93	17.8161
S78G	95	9.90099
S78G	95	32.4675
S78G	96	15.528
S78G	100	5.72917
S78G	117	15.3374
S78G	118	20.7792
S78G	121	8.48485
S78G	156	14.4654
S78G	171	14.2857
S78G	173	25
S78G	181	6.14035
S78G	190	24.2424
S78G	190	15.6863
S78G	213	6.76329
S78G	222	25.9259
S78G	222	22.8758
S78G	223	29.2683
S78G	232	24.8322
Fig. 3e
BCS1L	Age (d)	Misshapen nuclei (%)
WT	31	1.2
WT	33	1.5
WT	33	0
WT	35	1.4
WT	35	0
WT	44	0.3
WT	45	0.5
WT	45	0.2
WT	45	1
WT	45	2.1
WT	85	1.2
WT	92	1.6
WT	92	6.1
WT	95	2.8
WT	96	0.7
WT	100	1.1
WT	100	1.8
WT	117	2.1
WT	118	3.5
WT	118	1
WT	156	2.1
WT	171	1.9
WT	181	0
WT	207	3.1
WT	214	5.2
WT	222	4.7
WT	227	8.3
WT	233	7.8
S78G	31	0.5
S78G	33	5.4
S78G	33	5.2
S78G	42	7.4
S78G	44	9
S78G	45	2.3
S78G	45	6.1
S78G	45	7.6
S78G	85	8.7
S78G	93	10.2
S78G	95	7.3
S78G	95	3.4
S78G	96	15.3
S78G	100	2.7
S78G	117	2.4
S78G	118	4.1
S78G	121	5
S78G	156	7.1
S78G	171	8.6
S78G	173	2.5
S78G	173	9.3
S78G	181	4.3
S78G	190	7.1
S78G	190	19
S78G	213	15.8
S78G	222	18.6
S78G	222	4.1
S78G	223	9.5
S78G	232	16
Fig. 3f
BCS1L	mt-CYB	Lamin C/Lamin A (fold change)
WT	WT	1.10391
WT	WT	1.11234
WT	WT	1.13523
WT	WT	1.15728
WT	WT	0.84659
WT	WT	0.644649
WT	D254N	0.807591
WT	D254N	1.14565
WT	D254N	1.02852
WT	D254N	0.893322
WT	D254N	1.01481
WT	D254N	1.11282
WT	D254N	0.936542
WT	D254N	1.08512
WT	D254N	0.99258
WT	D254N	1.45421
S78G	WT	1.47885
S78G	WT	1.21131
S78G	WT	1.67521
S78G	WT	1.20672
S78G	WT	1.22084
S78G	WT	1.81982
S78G	WT	1.05503
S78G	D254N	2.77561
S78G	D254N	2.88226
S78G	D254N	4.25752
S78G	D254N	2.71827
S78G	D254N	1.77846
Fig.3g
BCS1L	mt-CYB	Progerin/Lamin A (fold change)
WT	WT	0.525902
WT	WT	1.44266
WT	WT	0.66418
WT	WT	1.14638
WT	WT	1.13574
WT	WT	0.611042
WT	D254N	1.93235
WT	D254N	1.45576
WT	D254N	1.25691
WT	D254N	0.705195
WT	D254N	0.888974
WT	D254N	1.4161
WT	D254N	2.04018
WT	D254N	0.311286
WT	D254N	1.82707
S78G	WT	8.42463
S78G	WT	5.28586
S78G	WT	5.86679
S78G	WT	2.04982
S78G	WT	4.96334
S78G	WT	25.2335
S78G	WT	0.633052
S78G	D254N	46.4466
S78G	D254N	61.1686
S78G	D254N	80.5226
S78G	D254N	74.3899
S78G	D254N	24.1946

## Sheet: Fig. 4
Fig. 4a
BCS1L	Rosa26	Survival (d)
S78G	-	36
S78G	-	36
S78G	-	40
S78G	-	47
S78G	-	35
S78G	-	28
S78G	-	39
S78G	-	29
S78G	AOX	39
S78G	AOX	49
S78G	AOX	92
S78G	AOX	104
S78G	AOX	211
S78G	AOX	211
S78G	AOX	211
S78G	AOX	130
S78G	AOX	44
S78G	AOX	143
S78G	AOX	69
S78G	AOX	57
S78G	AOX	111
S78G	AOX	171
S78G	AOX	212
Fig. 4b
Sex	BCS1L	mt-CYB	Rosa26	Growth rate (g)	Linear model:genotype*sex Estimated marginal mean (g)	Linear model:genotype*sex Residual (g)
Female	WT	D254N	-	0.675385	0.744805	0.19
Female	WT	D254N	-	0.428846	0.744805	-0.05
Female	WT	D254N	-	0.30011	0.744805	-0.18
Female	WT	D254N	-	0.527692	0.744805	0.05
Female	WT	D254N	-	0.5	0.744805	0.02
Female	WT	D254N	-	0.493333	0.744805	0.01
Female	WT	D254N	-	0.25	0.744805	-0.23
Female	WT	D254N	-	0.488571	0.744805	0.01
Female	WT	D254N	-	0.657143	0.744805	0.18
Female	WT	D254N	-	0.497143	0.744805	0.02
Male	WT	D254N	-	0.814725	0.744805	-0.19
Male	WT	D254N	-	1.12143	0.744805	0.11
Male	WT	D254N	-	1.12	0.744805	0.11
Male	WT	D254N	-	0.975	0.744805	-0.03
Female	WT	D254N	AOX	0.68	0.686032	0.15
Female	WT	D254N	AOX	0.597033	0.686032	0.06
Female	WT	D254N	AOX	0.367308	0.686032	-0.17
Female	WT	D254N	AOX	0.407143	0.686032	-0.13
Female	WT	D254N	AOX	0.466667	0.686032	-0.07
Female	WT	D254N	AOX	0.557143	0.686032	0.02
Female	WT	D254N	AOX	0.658571	0.686032	0.13
Male	WT	D254N	AOX	0.852088	0.686032	0.01
Male	WT	D254N	AOX	0.774176	0.686032	-0.06
Male	WT	D254N	AOX	0.686538	0.686032	-0.15
Male	WT	D254N	AOX	0.901351	0.686032	0.06
Male	WT	D254N	AOX	0.876667	0.686032	0.04
Male	WT	D254N	AOX	1	0.686032	0.16
Male	WT	D254N	AOX	0.666667	0.686032	-0.17
Male	WT	D254N	AOX	1.05629	0.686032	0.22
Male	WT	D254N	AOX	0.894286	0.686032	0.06
Male	WT	D254N	AOX	0.751429	0.686032	-0.09
Male	WT	D254N	AOX	0.765714	0.686032	-0.07
Female	S78G	D254N	-	-0.436538	-0.355878	-0.1
Female	S78G	D254N	-	-0.197297	-0.355878	0.14
Female	S78G	D254N	-	-0.466667	-0.355878	-0.13
Female	S78G	D254N	-	-0.226316	-0.355878	0.11
Female	S78G	D254N	-	-0.124857	-0.355878	0.21
Female	S78G	D254N	-	-0.565714	-0.355878	-0.23
Male	S78G	D254N	-	-0.191429	-0.355878	0.18
Male	S78G	D254N	-	-0.326667	-0.355878	0.05
Male	S78G	D254N	-	-0.553333	-0.355878	-0.18
Male	S78G	D254N	-	-0.463333	-0.355878	-0.09
Male	S78G	D254N	-	-0.342857	-0.355878	0.03
Female	S78G	D254N	AOX	0.125	0.22576	0.12
Female	S78G	D254N	AOX	-0.09	0.22576	-0.09
Female	S78G	D254N	AOX	-0.0257143	0.22576	-0.03
Male	S78G	D254N	AOX	0.355275	0.22576	-0.09
Male	S78G	D254N	AOX	0.471099	0.22576	0.02
Male	S78G	D254N	AOX	0.547033	0.22576	0.1
Male	S78G	D254N	AOX	0.58	0.22576	0.13
Male	S78G	D254N	AOX	0.531429	0.22576	0.08
Male	S78G	D254N	AOX	0.205714	0.22576	-0.24
Fig. 4c
BCS1L	mt-CYB	Rosa26	Apoptotic&Necrotic cells/mm2
WT	D254N	-	0
WT	D254N	-	0
WT	D254N	-	0
WT	D254N	-	0
WT	D254N	-	0
WT	D254N	-	0.393501
WT	D254N	-	0.185177
WT	D254N	-	0
WT	D254N	-	0
WT	D254N	-	0
S78G	D254N	-	3.14801
S78G	D254N	-	1.88881
S78G	D254N	-	3.14801
S78G	D254N	-	1.04934
S78G	D254N	-	2.09867
S78G	D254N	-	0.944403
S78G	D254N	-	4.8969
S78G	D254N	-	1.34915
S78G	D254N	-	1.34915
S78G	D254N	-	0.349779
S78G	D254N	-	4.8969
S78G	D254N	-	1.14473
S78G	D254N	-	2.44845
S78G	D254N	-	0.449716
S78G	D254N	-	5.59646
S78G	D254N	-	3.77761
S78G	D254N	AOX	0
S78G	D254N	AOX	0
S78G	D254N	AOX	1.14473
S78G	D254N	AOX	0.314801
S78G	D254N	AOX	0.899431
S78G	D254N	AOX	0
S78G	D254N	AOX	0
Fig.4d
BCS1L	mt-CYB	Rosa26	Apoptotic&necrotic cells/mm2
WT	D254N	-	0
WT	D254N	-	0
WT	D254N	-	0
WT	D254N	-	0
WT	D254N	-	0
WT	D254N	-	0
WT	D254N	-	0
WT	D254N	-	0
WT	D254N	-	0
WT	D254N	-	0
WT	D254N	-	0
WT	D254N	-	0
WT	D254N	-	0
WT	D254N	-	0
S78G	D254N	-	7.49714
S78G	D254N	-	2.1204
S78G	D254N	-	3.40779
S78G	D254N	-	4.24081
S78G	D254N	-	0.584193
S78G	D254N	-	1.7039
S78G	D254N	-	0.272623
S78G	D254N	-	1.36312
S78G	D254N	-	5.03305
S78G	D254N	-	1.2392
S78G	D254N	-	3.63498
S78G	D254N	-	5.67965
S78G	D254N	-	1.94731
S78G	D254N	-	4.43013
S78G	D254N	AOX	2.33677
S78G	D254N	AOX	0
S78G	D254N	AOX	0.681558
S78G	D254N	AOX	0.302915
S78G	D254N	AOX	2.72623
S78G	D254N	AOX	2.1204
S78G	D254N	AOX	0.419421
S78G	D254N	AOX	0.851948
S78G	D254N	AOX	1.16839
Fig. 4e
Lane	BCS1L	mt-CYB	Rosa26	Albumin (fold change)
2	S78G	D254N	-	18.9552				Ladder markings (first lane): 250 kDa 150 100 75 50 37 25 20 15 10 Red arrow, albumin band ~60kDa
3	S78G	D254N	AOX	0.742186
4	WT	D254N	-	0.104568
5	WT	D254N	-	0.695653
6	S78G	D254N	AOX	4.30286
7	WT	D254N	-	1.07962
8	S78G	D254N	AOX	4.80016
9	S78G	D254N	-	26.6365
10	S78G	D254N	-	13.0172
11	S78G	D254N	AOX	2.25109
12	S78G	D254N	-	28.1546
13	S78G	D254N	-	9.06853
14	WT	D254N	-	0.720681
15	WT	D254N	-	1.61467
16	S78G	D254N	AOX	0.710513
17	WT	D254N	-	1.7848
Fig. 4f
Lane (quantification blot)	BCS1L	mt-CYB	Rosa26	yH2Ax (Fold change)
1	WT	D254N	-	1.57641
2	WT	D254N	-	3.14387			Ladder markings (right image): 250 kDa 150 100 75 50 37 25 20 15 10								Ladder markings (right image): 250 kDa 150 100 75 50 37 25 20 15 10
3	S78G	D254N	-	25.1072
4	WT	D254N	AOX	4.59341
5	S78G	D254N	AOX	0.835494
6	S78G	D254N	AOX	1.25224
7	S78G	D254N	-	7.55306
8	S78G	D254N	-	20.8499
9	WT	D254N	-	2.16124
10	S78G	D254N	-	7.6343
11	WT	D254N	-	2.19432
12	WT	D254N	AOX	1.47409
13	S78G	D254N	AOX	2.53996
14	WT	D254N	AOX	2.34933
15	WT	D254N	AOX	1.59788
16	WT	D254N	-	2.39763
17	WT	D254N	-	0.331236
18	S78G	D254N	AOX	0.678213
19	S78G	D254N	-	2.50608
20	S78G	D254N	AOX	0.28668
21	S78G	D254N	AOX	0.407408
22	S78G	D254N	-	11.2283
23	WT	D254N	AOX	0.425951
24	WT	D254N	AOX	1.08175
25	S78G	D254N	-	3.27167
Fig. 4g
Lane (quantification blot)	BCS11L	mt-CYB	Rosa26	TP53 (Fold change)
1	WT	D254N	-	1.42737															Ladder markings (right image): 250 kDa 150 100 75 50 37 (~end of the gel)
2	WT	D254N	-	1.60594
3	S78G	D254N	-	2.41707
4	WT	D254N	AOX	0.963961				Ladder markings (right image): 250 kDa 150 100 75 50 37 25 20
5	S78G	D254N	AOX	0.517349
6	S78G	D254N	AOX	1.12701
7	S78G	D254N	-	2.05775
8	S78G	D254N	-	3.16314
9	WT	D254N	-	1.85899
10	S78G	D254N	-	4.48974
11	WT	D254N	-	1.33532
12	WT	D254N	AOX	1.23103
13	S78G	D254N	AOX	0.741504
14	WT	D254N	AOX	1.2708
15	WT	D254N	AOX	2.17854
16	WT	D254N	-	1.2652
17	WT	D254N	-	1.14176
18	S78G	D254N	AOX	0.795096
19	S78G	D254N	-	2.63005
20	S78G	D254N	AOX	0.416698
21	S78G	D254N	AOX	2.40234
22	S78G	D254N	-	3.85012
23	WT	D254N	AOX	1.63262
24	WT	D254N	AOX	1.44122
27	S78G	D254N	-	1.14306
Fig.4h
Lane (quantification blot)	BCS1L	mt-CYB	Rosa26	CDKN1A (Fold change)
1	WT	D254N	-	0.606824
2	WT	D254N	-	0.56403
3	S78G	D254N	-	21.5704			Ladder markings (right image): 75 50 37 25 20 15 10 Tris-tricine 16.5% PAGE
4	WT	D254N	AOX	1.6173											Ladder markings (right image): 250, 150, 100 kDa 75 50 37 25 20 15 10 Tris-tricine 16.5% PAGE
5	S78G	D254N	AOX	4.68573
6	S78G	D254N	AOX	1.3081
7	S78G	D254N	-	45.5685
8	S78G	D254N	-	27.5781
9	WT	D254N	-	2.64898
10	S78G	D254N	-	52.7278
11	WT	D254N	-	0.550537
12	WT	D254N	AOX	8.2006
13	S78G	D254N	AOX	6.80036
14	WT	D254N	AOX	0.279124
15	WT	D254N	AOX	0.108334
16	WT	D254N	-	1.00122
17	WT	D254N	-	0.628414
18	S78G	D254N	AOX	0.262931
19	S78G	D254N	-	35.9923
20	S78G	D254N	AOX	8.89147
21	S78G	D254N	AOX	3.66292
22	S78G	D254N	-	74.009
23	WT	D254N	AOX	4.17799
24	WT	D254N	AOX	1.06445
25	S78G	D254N	-	41.3438
Fig. 4i
Lane (quantification blot)	BCS1L	mt-CYB	Rosa26	GPNMB (Fold change)
2	S78G	D254N	AOX	0.916318
3	WT	D254N	-	0.590988
4	WT	D254N	-	1.09124										Ladder markings (right image): 250 kDa 150 100 75 50 37 25 20 15 10
5	S78G	D254N	AOX	1.78931
6	S78G	D254N	-	149.833
7	S78G	D254N	-	288.612
8	S78G	D254N	-	44.7263
9	WT	D254N	-	1.0798
10	S78G	D254N	AOX	0.700521
11	WT	D254N	-	0.818228
12	WT	D254N	-	0.540309
13	S78G	D254N	AOX	0.515786
14	WT	D254N	-	0.989885
15	WT	D254N	-	2.36395
16	S78G	D254N	-	157.512
17	S78G	D254N	-	139.087
18	S78G	D254N	AOX	0.796158
19	WT	D254N	-	0.525595
20	S78G	D254N	AOX	1.98876
21	S78G	D254N	-	163.733
22	S78G	D254N	AOX	3.65546
23	S78G	D254N	-	234.628
24	S78G	D254N	-	185.122
25	S78G	D254N	AOX	2.53152
26	S78G	D254N	-	122.975
Fig.4j
Lane (quantification blot)	Mouse ID	BCS1L	mt-CYB	Rosa26	Notes		pH2Ax, renal cortex (Luminescence)	histone H3, renal cortex (Luminescence)	yH2Ax/H3, renal cortex	yH2Ax/H3, renal cortex (Fold change)
1	LU292	S78G	D254N	-			836730	5205321	0.160745	13.922									Ladder markings 250 kDa 150 100 75 50 37 25 20 15 10
2	LU287	S78G	D254N	-			423430	4024955	0.105201	9.11141																						Ladder markings 250 kDa 150 100 75 50 37 25 20 15 10
3	LU270	S78G	D254N	AOX			76280	4115386	0.0185353	1.60533
4	LU279	S78G	D254N	-			949890	4383687	0.216687	18.7672
5	LU273	WT	D254N	-			44000	4372588	0.0100627	0.871524
6	LU307	WT	D254N	-			98850	4499792	0.0219677	1.90261
7	LU350	S78G	D254N	-			1344110	4610848	0.29151	25.2475
8	LU286	S78G	D254N	-			453170	3684197	0.123004	10.6533
9	LU263	S78G	D254N	AOX			208880	3871219	0.0539572	4.6732
10	LU357	WT	D254N	-	Excluded (+38.8 SD difference to mice of the same genotype)		1221410	5031763	0.24274	21.0236
11	LU313	S78G	D254N	AOX			77140	3432143	0.0224758	1.94661
12	LU280	WT	D254N	-			25330	3115145	0.00813124	0.704242
13	LU275	WT	D254N	-			25220	3524763	0.00715509	0.619698
14	LU323	S78G	D254N	AOX			5950	3908113	0.00152247	0.131861
15	LU285	WT	D254N	-			26180	3128312	0.00836873	0.724811
16	LU271	S78G	D254N	AOX			21030	3304752	0.00636356	0.551145
17	LU262	WT	D254N	-			22790	3196677	0.00712928	0.617463
18	LU302	S78G	D254N	AOX			109180	3667664	0.0297683	2.57821
19	LU305	S78G	D254N	-			939390	3726250	0.252101	21.8343
20	LU267	S78G	D254N	AOX			372110	3393764	0.109645	9.49631
21	LU355	S78G	D254N	AOX			252560	3489552	0.0723761	6.26845
22	LU283	S78G	D254N	-			1385880	4266559	0.324824	28.1328
23	LU348	S78G	D254N	AOX	Excluded (+8.5 SD difference to mice of the same genotype)		1672700	4744201	0.352578	30.5366
24	LU289	S78G	D254N	-			752720	4418601	0.170353	14.7541
25	LU258	WT	D254N	-			89390	4963937	0.0180079	1.55965
Replication experiment related to Fig. 4j. Renal cortex and medulla (1/2 kidney) was sampled for this experiment.
Lane	Mouse ID	BCS1L	mt-CYB	Rosa26	Notes	yH2AX, whole kidney (cortex+medulla) [Fold change]
1	LU292	S78G	D254N	-		1.95648
2	LU651	S78G	D254N	-		2.41793
3	LU971	WT	D254N	-		0.886255										Ladder markings 250 kDa 150 100 75 50 37 25 20 15 10
4	LU990	S78G	D254N	-		2.03484
5	LU279	S78G	D254N	-		2.31826
6	LU313	S78G	D254N	AOX		1.16886
7	LU286	S78G	D254N	-		2.03386
8	LU252	WT	D254N	-		1.12835
9	LU305	S78G	D254N	-		2.58646
10	LU982	WT	D254N	-		1.0658
11	LU302	S78G	D254N	AOX		1.34836
12	LU968	WT	D254N	-		1.08874
13	LU267	S78G	D254N	AOX		1.51227
14	LU989	WT	D254N	-		1.07432
15	LU263	S78G	D254N	AOX		1.38278
16	LU262	WT	D254N	-		1.03685
17	LU323	S78G	D254N	AOX		1.23641
18	LU275	WT	D254N	-		0.740868
19	LU257	S78G	D254N	-		2.30043
20	LU985	S78G	D254N	AOX		1.39427
21	LU355	S78G	D254N	AOX		1.15366
22	LU248	WT	D254N	-		0.978824
23	LU270	S78G	D254N	AOX		1.01451
24	LU245	S78G	D254N	-		1.75121
25	LU245				Lane 24 with 1/2 loading	1.0504
Fig.4k
Lane (quantification blot)	ID	BCS1L	mt-CYB	Rosa26	CDKN1A (Fold change)
1	LU292	S78G	D254N	-	38.2306
2	LU287	S78G	D254N	-	2.34576
3	LU270	S78G	D254N	AOX	26.8822										Ladder markings (right image): 150 100 75 50 37 25 20 15 10
4	LU279	S78G	D254N	-	7.97672
5	LU273	WT	D254N	-	0.975876
6	LU307	WT	D254N	-	0.506884
7	LU350	S78G	D254N	-	26.0083
8	LU286	S78G	D254N	-	3.65576
9	LU263	S78G	D254N	AOX	51.0936
10	LU357	WT	D254N	-	2.42909
11	LU313	S78G	D254N	AOX	18.7059
12	LU280	WT	D254N	-	0.77887
13	LU275	WT	D254N	-	2.20287
14	LU323	S78G	D254N	AOX	27.2927
15	LU285	WT	D254N	-	0.684622
16	LU271	S78G	D254N	AOX	4.48954
17	LU262	WT	D254N	-	0.213704
18	LU302	S78G	D254N	AOX	11.5683
19	LU305	S78G	D254N	-	3.02974
20	LU267	S78G	D254N	AOX	51.6033
21	LU355	S78G	D254N	AOX	10.594
22	LU283	S78G	D254N	-	22.9514
23	LU348	S78G	D254N	AOX	23.7768
24	LU289	S78G	D254N	-	3.52266
25	LU258	WT	D254N	-	0.208084
Fig.4l
Lane (quantification blot)	BCS1L	mt-CYB	Rosa26	Loading (ug protein)	Notes	GPNMB (Fold change)
1	S78G	D254N	-	20		62.8888
2	S78G	D254N	-	20		99.2638
3	WT	D254N	-	20		1.13072			Ladder markings (right image): 250 150 100 75 50 37 25 20								Ladder markings (right image): 250 150 100 75 50 37 25 20 15 10
4	S78G	D254N	-	20		60.8913
5	S78G	D254N	-	20		42.5733
6	S78G	D254N	AOX	20		176.339
7	S78G	D254N	-	20		3.22633
8	WT	D254N	-	20		0.444199
9	S78G	D254N	-	20		20.093
10	WT	D254N	-	20		1.01563
11	S78G	D254N	AOX	20		73.3819
12	WT	D254N	-	20		1.3109
13	S78G	D254N	AOX	20		49.7724
14	WT	D254N	-	20		0.872587
15	S78G	D254N	AOX	20		84.2556
16	WT	D254N	-	20		1.00791
17	S78G	D254N	AOX	20		39.6271
18	WT	D254N	-	20		1.28479
19	S78G	D254N	-	20		99.0719
20	S78G	D254N	AOX	20		106.074
21	S78G	D254N	AOX	20		8.21364
22	WT	D254N	-	20		0.93326
23	S78G	D254N	AOX	20		76.1596
24	S78G	D254N	-	20		34.5615
25				10	Lane 19 replicate with 1/2 loading	41.8419
Fig.4m
Lane (quantification blot)	BCS1L	mt-CYB	Rosa26	Lamin A (luminescence)	Lamin C (luminescence)	Lamin C/LaminA (ratio)
1	WT	D254N	-	907600	277900	0.306192
2	WT	D254N	-	803690	306250	0.381055
3	S78G	D254N	-	870150	502030	0.576947
4	S78G	D254N	AOX	647190	290710	0.449188			Ladder markings (right image): 250 150 100 75 50 37							Ladder markings (right image): 250 150 100 75 50 37 25
5	S78G	D254N	AOX	663300	317950	0.479346
6	S78G	D254N	-	816700	501750	0.614363
7	S78G	D254N	-	753490	451690	0.599464
8	WT	D254N	-	818140	291010	0.355697
9	S78G	D254N	-	883240	524270	0.593576
10	WT	D254N	-	834830	258890	0.310111
11	WT	D254N	AOX	1185050	364450	0.30754
12	S78G	D254N	AOX	511200	223350	0.436913
13	WT	D254N	AOX	877200	245340	0.279685
14	WT	D254N	AOX	855500	284730	0.332823
15	WT	D254N	-	1003990	318020	0.316756
16	S78G	D254N	AOX	522600	209460	0.400804
17	S78G	D254N	-	814920	421370	0.517069
18	S78G	D254N	AOX	675540	310390	0.459469
19	S78G	D254N	AOX	644910	305580	0.473834
20	S78G	D254N	-	749400	594630	0.793475
21	WT	D254N	AOX	1147030	429330	0.374297
22	WT	D254N	AOX	960350	382110	0.397886
23	WT	D254N	AOX	739050	394590	0.533915
24	WT	D254N	-	835930	324790	0.388537
25	S78G	D254N	-	1119340	629300	0.562206
Fig.4n
BCS1L	mt-CYB	Rosa26	Progerin/LaminA (Fold change)
WT	D254N	-	0.324087
WT	D254N	-	0.326226
WT	D254N	-	1.06161
WT	D254N	-	1.68832
WT	D254N	-	0.583871
WT	D254N	-	1.45125
WT	D254N	-	1.56464
S78G	D254N	-	32.9161
S78G	D254N	-	24.8426
S78G	D254N	-	38.4568
S78G	D254N	-	35.6579
S78G	D254N	AOX	3.66102
S78G	D254N	AOX	2.90992
S78G	D254N	AOX	1.66086
S78G	D254N	AOX	2.01125
S78G	D254N	AOX	2.30746
S78G	D254N	AOX	1.86503
Fig.4o
BCS1L	mt-CYB	Rosa26	Mishapen nuclei (%)
WT	D254N	-	22.2
WT	D254N	-	26.7
WT	D254N	-	24.2
WT	D254N	-	20.5
S78G	D254N	-	76.5
S78G	D254N	-	79.3
S78G	D254N	-	72.2
S78G	D254N	-	74.6
S78G	D254N	AOX	21.2
S78G	D254N	AOX	23.3
S78G	D254N	AOX	19.9
S78G	D254N	AOX	26.4

## Sheet: Fig.5
Fig.5a-c
BCS1L	mt-CYB	Rosa26	CI-linked state 3 respiration (pmol O2)/(min*ug protein)	CI&CII-linked state 3 respiration (pmol O2/)(min*ug protein)	CI&CII-linked state 3 respiration after inhibition of AOX (pmol O2)/(min*ug protein)
WT	D254N	-	46.44	118.3	114.13
WT	D254N	-	44.14	98.25	94.82
WT	D254N	-	49.31	109.75	112.84
WT	D254N	-	58.82	112.76	109.86
WT	D254N	-	30.28	97.97	97.84
WT	D254N	AOX	38.2	99.92	98.6
WT	D254N	AOX	44.22	110.04	108.48
WT	D254N	AOX	39.58	104.9	105.54
WT	D254N	AOX	41.7	119.71	115.16
WT	D254N	AOX	48.35	98.04	96.23
S78G	D254N	-	63.34	71.62	72.11
S78G	D254N	-	59.91	55.28	56.21
S78G	D254N	-	44.21	38.57	42.29
S78G	D254N	-	61.66	73.18	76.88
S78G	D254N	-	64.03	50.21	57.44
S78G	D254N	AOX	75.98	91.43	24.93
S78G	D254N	AOX	82.77	120.53	18.24
S78G	D254N	AOX	59.3	72.86	13.81
S78G	D254N	AOX	87.9	118.74	18.79
Fig. 5d
Lane	BCS1L	mt-CYB	Rosa26	RISP (Luminescence)	UQCRC1 (Luminescence)	RISP/UQCRC1	RISP/UQCRC1 (Fold change)
1	S78G	D254N	-	1864338	4655630	0.400448	366.824
2	S78G	D254N	AOX	5866	5940494	0.00098746	0.904546
3	S78G	D254N	-	706132	4149558	0.17017	155.882
4	S78G	D254N	AOX	5096	4326070	0.00117797	1.07906
5	S78G	D254N	-	118664	4748814	0.0249881	22.89
6	S78G	D254N	AOX	5838	4608856	0.00126669	1.16033
7	S78G	D254N	-	420602	4742570	0.0886865	81.2398
8	S78G	D254N	AOX	4326	4629072	0.000934529	0.856059
9	S78G	D254N	-	691684	5240298	0.131993	120.91
Fig. 5f
BCS1L	mt-CYB	Rosa26	ATP produced (nmol/(min*mg protein)
WT	D254N	-	572.996
WT	D254N	-	550.37
WT	D254N	-	698.629
WT	D254N	-	927.656
WT	D254N	-	854.235
WT	D254N	-	511.32
WT	D254N	-	713.767
WT	D254N	-	589.152
S78G	D254N	-	450.416
S78G	D254N	-	486.928
S78G	D254N	-	550.686
S78G	D254N	-	450.86
S78G	D254N	-	353.842
S78G	D254N	AOX	199.032
S78G	D254N	AOX	461.799
S78G	D254N	AOX	351.397
S78G	D254N	AOX	118.65
S78G	D254N	AOX	255.9
S78G	D254N	AOX	390.53
Fig. 5g
BCS1L	mt-CYB	Rosa26	CI-linked state 3 respiration (-1* RFU)	CI-linked respiration + oligomycin (-1* RFU)	CI-linked respiration +SF6847 (-1* RFU)
WT	D254N	-	17153	32900	3565
WT	D254N	-	16928	30325	1091
WT	D254N	-	19082	32652	4664
WT	D254N	-	22247	35388	8986
WT	D254N	-	16738	34011	2705
WT	D254N	AOX	17898	33438	5373
WT	D254N	AOX	19227	35547	3107
WT	D254N	AOX	19611	33496	5900
S78G	D254N	-	7513	26548	-178
S78G	D254N	-	21645	29898	4435
S78G	D254N	-	18984	30304	6746
S78G	D254N	-	9799	26031	4330
S78G	D254N	-	11767	30818	3607
S78G	D254N	AOX	4668	21555	1271
S78G	D254N	AOX	6210	24913	154
S78G	D254N	AOX	4343	27652	0
S78G	D254N	AOX	6772	31523	3806
Fig. 5h,i
BCS1L	mt-CYB	Rosa26	pmol ATP/mg liver	NADH/NAD (ratio)
WT	D254N	-	1434.77	0.27
WT	D254N	-	1668.82	0.32
WT	D254N	-	1459.13	0.25
WT	D254N	-	1882.98	0.12
WT	D254N	-	1843.19	0.24
WT	D254N	-	1679.29	0.28
WT	D254N	AOX	1817.58	0.3
WT	D254N	AOX	1469.86	0.32
WT	D254N	AOX	2482.37	0.25
WT	D254N	AOX	2354.76	0.2
WT	D254N	AOX	1345.19	0.37
WT	D254N	AOX	1811.94	0.23
WT	D254N	AOX	2435.52	0.3
S78G	D254N	-	1106.94	0.51
S78G	D254N	-	1186.09	0.61
S78G	D254N	-	885.95	0.48
S78G	D254N	-	566.71	0.55
S78G	D254N	-	1999.18	0.4
S78G	D254N	-	1011.44	0.3
S78G	D254N	-	892.12	0.42
S78G	D254N	-	1219.54	0.33
S78G	D254N	AOX	1121.77	0.49
S78G	D254N	AOX	1212.12	0.46
S78G	D254N	AOX	1257.77	0.46
S78G	D254N	AOX	1884.51	0.62
S78G	D254N	AOX	1898.63	0.38
S78G	D254N	AOX	1212.88	0.45
S78G	D254N	AOX	872.52	0.34
S78G	D254N	AOX	1576.62	0.34
S78G	D254N	AOX	1053.27	0.53
Fig. 5j,k
BCS1L	mt-CYB	Rosa26	Succinate (relative peak area)	Fumarate (Relative peak area)
WT	D254N	-	0.818699	0.96245
WT	D254N	-	1.22067	0.615526
WT	D254N	-	0.668246	0.901324
WT	D254N	-	1.49833	1.47832
WT	D254N	-	0.952427	0.556032
WT	D254N	-	0.841629	1.48635
S78G	D254N	-	3.93951	1.90381
S78G	D254N	-	2.57184	0.732506
S78G	D254N	-	3.41316	0.663473
S78G	D254N	-	2.88508	0.197812
S78G	D254N	-	0.579591	4.24781
S78G	D254N	-	1.57615	0.433529
S78G	D254N	-	0.783756	0.604606
S78G	D254N	AOX	3.02901	1.3292
S78G	D254N	AOX	4.95648	1.10704
S78G	D254N	AOX	4.31054	1.4448
S78G	D254N	AOX	3.37609	2.88534
S78G	D254N	AOX	3.37782	1.92465
S78G	D254N	AOX	5.3773	3.43924
S78G	D254N	AOX	2.36265	2.25275
Fig. 5l
BCS1L	mt-CYB	Rosa26	Malate glutamate (nmol H2O2/min/mg protein)	Malate glutamate ADP (nmol H2O2/min/mg protein)	Malate glutamate succinate (nmol H2O2/min/mg protein)	Malate glutamate succinate ADP (nmol H2O2/min/mg protein)
WT	D254N	-	0.8	0.307	3.031	2.045
WT	D254N	-		0.432
WT	D254N	-	0.89	0.434	2.759	1.773
WT	D254N	-	0.76	0.435	2.61	1.474
WT	D254N	-	0.8	0.359	2.588	1.296
WT	D254N	-	0.81	0.425	2.689	1.356
WT	D254N	-	0.6		2.943
WT	D254N	-	0.87		2.629
WT	D254N	-	0.77	0.367	2.716
WT	D254N	-	1.02	0.517	2.594	1.356
WT	D254N	-	1.04	0.421	2.876	1.042
WT	D254N	-	0.78	0.191		1.341
WT	D254N	-	0.64	0.145		1.619
WT	D254N	-	0.72	0.23		1.57
S78G	D254N	-	0.69	0.238	1.666	0.916
S78G	D254N	-	0.63	0.263	1.58	0.912
S78G	D254N	-	0.82	0.488	1.661	0.832
S78G	D254N	-	0.64	0.305	1.575	0.799
S78G	D254N	-	0.62	0.186	1.707	0.955
S78G	D254N	-	1.08		2.119
S78G	D254N	-	0.93		2.201
S78G	D254N	-	0.84	0.453
S78G	D254N	-	1.29	0.696		1.155
S78G	D254N	-	1.4	0.869		1.308
S78G	D254N	AOX	0.73	0.197	0.946	0.13
S78G	D254N	AOX	0.96	0.394	0.991	0.32
S78G	D254N	AOX	0.85	0.446	0.981	0.43
S78G	D254N	AOX	0.8	0.344	0.977	0.25
S78G	D254N	AOX	1	0.45	1.036	0.312
S78G	D254N	AOX	0.87	0.203	1.246	0.287
Fig. 5m
Lane	BCS1L	mt-CYB	Rosa26	Oxidized PRDX3 (Luminescence)	Reduced PRDX3 (Luminescence)	Oxidized PRDX3 (%)
1	WT	D254N	-	1082230	206720	83.9621						Ladder markings (right image): 250 150 100 75 50 37 25 20 15
2	WT	D254N	-	489820	171750	74.039
3	S78G	D254N	-	1049420	650710	61.7259
4	S78G	D254N	-	984090	1471720	40.0719
5	S78G	D254N	AOX	2058030	758450	73.071
6	WT	D254N	-	1052360	622400	62.8365
7	S78G	D254N	AOX	994600	953980	51.0423
8	WT	D254N	-	575690	226980	71.7219
9	WT	D254N	-	521170	540910	49.0707
10	S78G	D254N	AOX	949980	975770	49.3304
11	WT	D254N	-	531480	251810	67.8523
12	S78G	D254N	AOX	994950	553690	64.2467
13	WT	D254N	-	604990	329110	64.7672
14	S78G	D254N	AOX	899170	1311330	40.6772
15	S78G	D254N	-	754430	1359750	35.6843
16	S78G	D254N	AOX	912980	753570	54.7826
17	S78G	D254N	AOX	1221590	1354950	47.412
18	S78G	D254N	-	472140	900100	34.4065
19	S78G	D254N	AOX	1062730	1709660	38.3326
20	S78G	D254N	-	924920	1045160	46.9483
Fig. 5n
Lane	BCS1L	mt-CYB	Rosa26	Oxidized PRDX1 (Luminescence)	Reduced PRDX1 (Luminescence)	Oxidized PRDX1 (%)
1	S78G	D254N	-	993784	1006819	49.6742
2	S78G	D254N	-	1011010	1357257	42.6899
3	S78G	D254N	AOX	1045858	1374516	43.2106					Ladder markings (right image): 250 150 100 75 50 37 25 20 15
4	S78G	D254N	-	805739	1392160	36.6595
5	WT	D254N	-	954712	1399288	40.557
6	WT	D254N	-	523369	1082169	32.5977
7	S78G	D254N	-	868516	1426249	37.8477
8	S78G	D254N	-	772640	1678270	31.5246
9	S78G	D254N	AOX	920216	1421893	39.2901
10	WT	D254N	-	1089110	1852675	37.0221
11	S78G	D254N	AOX	930523	1343133	40.9263
12	WT	D254N	-	1450361	1666643	46.5306
13	WT	D254N	-	1062380	2019292	34.4741
14	S78G	D254N	AOX	930776	1577741	37.1046
15	WT	D254N	-	1445345	1627318	47.0388
16	S78G	D254N	AOX	1272139	1864544	40.5568
17	WT	D254N	-	1198109	1960783	37.9281
18	S78G	D254N	AOX	1227743	1541012	44.3428
19	S78G	D254N	-	917972	1381402	39.9227
20	S78G	D254N	AOX	929687	1378773	40.273
21	S78G	D254N	AOX	1086371	1616153	40.1984
22	S78G	D254N	-	1086404	1213597	47.2349
23	S78G	D254N	AOX	1047376	1423994	42.3804
24	S78G	D254N	-	1038081	1769581	36.9731

## Sheet: Fig. 6
Fig.6a
BCS1L	mt-CYB	Rosa26	Carbamoyl-aspartate [pmol/mg]	Orotate [pmol/mg]	dihydroorotate [pmol/mg]	Aspartate [Relative peak area]
WT	D254N	-	0.109637	0.36145	0.000118316
WT	D254N	-	0.211294	0.409642	0.000159719
WT	D254N	-	0.337109	0.411395	0.000154165
WT	D254N	-	0.150722	0.370525	0.000196977
WT	D254N	-	0.112578	0.378183	0.00014916	1.34738
WT	D254N	-	0.241986	0.27394	0.000228506	1.03203
WT	D254N	-	0.299176	0.333891	0.000130077
WT	D254N	-	0.0631466	1.12767	0.000117846
WT	D254N	-	0.0653428	0.161768	0.000156698	0.895443
WT	D254N	-	0.202043	0.266158	5.87293e-05	1.20655
WT	D254N	-	0.202655	0.235449	4.58728e-05
S78G	D254N	-	9.12291	5.00408	0.00199228
S78G	D254N	-	1.14752	0.78528	0.000270211
S78G	D254N	-	0.927345	0.833333	0.000181704
S78G	D254N	-	1.68436	0.676917	0.000384753	1.29261
S78G	D254N	-	1.20459	0.451086	0.000308846
S78G	D254N	-	3.47611	6.03642	0.00196598	1.98978
S78G	D254N	-	1.28786	1.83825	0.000315775	1.9658
S78G	D254N	-	2.04649	3.24501	0.00068026	0.859044
S78G	D254N	-	5.31971	13.8509	0.00408583	1.96043
S78G	D254N	-	3.58643	2.03076	0.000479025
S78G	D254N	-	0.850879	0.747977	0.00023403
S78G	D254N	AOX	0.118078	0.827538	0.000419203
S78G	D254N	AOX	0.671497	0.52784	0.000202918	2.76023
S78G	D254N	AOX	0.114262	0.355007	0.000315445	2.19033
S78G	D254N	AOX	0.251973	0.466368	1.79748e-05	2.44509
S78G	D254N	AOX	0.231663	1.04986	0.000474392
S78G	D254N	AOX	0.633511	0.674027	0.00024963
S78G	D254N	AOX	0.170863	0.49549	0.000105368	2.25966
S78G	D254N	AOX	1.21603	1.4556	0.000175513	0.860833
S78G	D254N	AOX	0.924832	0.653426	0.000245742
S78G	D254N	AOX	0.560663	0.744494	0.000110489
S78G	D254N	AOX	0.105572	0.135948	7.81058e-05
WT	D254N	-				0.887853
WT	D254N	-				0.630733
S78G	D254N	-				3.44137
S78G	D254N	-				3.65391
AOX	D254N	AOX				4.30305
AOX	D254N	ÄOX				2.92453
Fig.6b
BCS1L	mt-CYB	Rosa26	Batch	Dihydroorotate ADP (nmol orotate/min/mg protein)	Dihydroorotate ADP malate glutamate pyruvate (nmol orotate/min/mg protein)
WT	WT	-	A	144.11	92.71
WT	WT	-	A	190.87	109.93
WT	WT	-	A	200.92	135.11
WT	WT	-	A	195.73	135.59
WT	WT	-	A	157.78	89.96
WT	WT	-	A	161.36	140.49
WT	WT	-	A	156.56	111.86
WT	WT	-	A	146.61	108.84
S78G	WT	-	A	326.98	180.76
S78G	WT	-	A	357.51	242.19
S78G	WT	-	A	302.63	191.31
S78G	WT	-	A	307.1	198.22
S78G	WT	-	A	379.44	214.44
S78G	WT	AOX	A	317.47	120.63
S78G	WT	AOX	A	265.72	102.89
S78G	WT	AOX	A	313.34	95.73
S78G	WT	AOX	A	307.77	157.3
S78G	WT	AOX	A	287.85	153.1
WT	D254N	-	B	197.09	93.6942
WT	D254N	-	B	226.75	85.4296
WT	D254N	-	B	237.35	87.2106
WT	D254N	-	B	241.36	85.7733
WT	D254N	-	B	211.26	82.8987
WT	D254N	-	B	205.2	75.3
WT	D254N	-	B	222.7	58.2
WT	D254N	-	B	221.3	75.1
WT	D254N	-	B	241.7	94.7
WT	D254N	-	B	197	95
WT	D254N	-	B	211.2	74.4
WT	D254N	-	B	244.1	103.8
WT	D254N	-	B	246.2	103
WT	D254N	-	B	215.4	103.5
S78G	D254N	-	B	344.68	109.958
S78G	D254N	-	B	305.56	74.2904
S78G	D254N	-	B	276.13	84.8828
S78G	D254N	-	B	289.18	73.8061
S78G	D254N	-	B	268.74	82.2113
S78G	D254N	-	B	257.3	119.4
S78G	D254N	-	B	189.7	75.8
S78G	D254N	-	B	245.8	142.1
S78G	D254N	-	B	279	107.3
S78G	D254N	-	B	213.1	92.9
S78G	D254N	AOX	B	264.2	92.5
S78G	D254N	AOX	B	254	107.4
S78G	D254N	AOX	B	251.8	139.6
S78G	D254N	AOX	B	275.4	160.9
S78G	D254N	AOX	B	269.2	87.1
S78G	D254N	AOX	B	333.5	176.7
Fig. 6c
Lane	BCS1L	mt-CYB	Diet	yH2AX (fold change)
1	S78G	D254N	standard chow	2.85971
2	WT	D254N	standard chow	1.51229
3	S78G	D254N	1% orotate	26.6861
4	S78G	D254N	1% orotate	10.9649												Ladder markings (right image): 250 kDa 150 100 75 50 37 25 20 15 10
5	WT	D254N	standard chow	0.772787
6	S78G	D254N	standard chow	47.0077
7	WT	D254N	standard chow	1.51387
8	S78G	D254N	standard chow	52.8246
9	S78G	D254N	standard chow	7.48058
10	WT	D254N	standard chow	1.50594
11	S78G	D254N	1% orotate	39.4954
12	S78G	D254N	standard chow	4.54003
13	S78G	D254N	standard chow	13.869
14	S78G	D254N	1% orotate	52.7199
15	S78G	D254N	standard chow	22.9173
16	S78G	D254N	1% orotate	270.51
17	WT	D254N	standard chow	1.26182
18	WT	D254N	standard chow	0.749009
19	S78G	D254N	1% orotate	11.5712
20	WT	D254N	standard chow	0.603963
21	WT	D254N	standard chow	0.418494
22	WT	D254N	standard chow	0.661823
23	S78G	D254N	standard chow	7.72946
24	S78G	D254N	standard chow	39.8132
25	S78G	D254N	1% orotate	33.5382
Fig. 6d
Lane	BCS1L	mt-CYB	Diet	CDKN1A (fold change)
1	S78G	D254N	standard chow	2.39249
2	WT	D254N	standard chow	0.516736												Ladder markings (right image): 250 kDa 150 100 75 50 37 25 20 15
3	S78G	D254N	1% orotate	38.9016
4	S78G	D254N	1% orotate	18.2434
5	WT	D254N	standard chow	0.463317
6	S78G	D254N	standard chow	33.3531
7	WT	D254N	standard chow	1.1794
8	S78G	D254N	standard chow	3.16323
9	S78G	D254N	standard chow	23.8778
10	WT	D254N	standard chow	1.43587
11	S78G	D254N	1% orotate	6.29676
12	S78G	D254N	standard chow	21.242
13	S78G	D254N	standard chow	29.8496
14	S78G	D254N	1% orotate	12.2074
15	S78G	D254N	standard chow	23.0885
16	S78G	D254N	1% orotate	38.6417
17	WT	D254N	standard chow	0.812489
18	WT	D254N	standard chow	3.0878
19	S78G	D254N	1% orotate	32.6445
20	WT	D254N	standard chow	0.446048
21	WT	D254N	standard chow	0.46455
22	WT	D254N	standard chow	0.593782
23	S78G	D254N	standard chow	5.8194
24	S78G	D254N	standard chow	23.3082
25	S78G	D254N	1% orotate	42.7954
Fig. 6e
BCS1L	mt-CYB	Rosa26	ATP (relative peak area)	GTP (relative peak area)	CTP (relative peak area)	UTP (relative peak area)	dCTP (pmol/mg tissue)	dTTP (pmol/mg tissue)	dATP (pmol/mg tissue)	dGTP (pmol/mg tissue)	NAD(H) (pmol/mg tissue)	NADP(H) (pmol/mg tissue)
WT	D254N	-	1.02737	1.56088	0.814241	1.22717
WT	D254N	-	0.893025	0.735675	1.13945	1.13413
WT	D254N	-	1.45625	1.57101	1.29113	1.50311
WT	D254N	-	0.77053	0.616955	1.28081	0.955774
WT	D254N	-	1.24312	0.857198	0.712338	0.823775
WT	D254N	-	1.13735	0.970246	0.944951	0.765883
WT	D254N	-	0.633876	0.908765	1.12473	1.11242
WT	D254N	-	0.838469	0.779271	0.69235	0.477735
S78G	D254N	-	0.602481	0.687019	0.349176	0.572285
S78G	D254N	-	0.288725	0.326791	0.160003	0.232126
S78G	D254N	-	0.197201	0.275581	0.152291	0.1808
S78G	D254N	-	0.220227	0.267058	0.212465	0.158127
S78G	D254N	-	0.263166	0.444339	0.132099	0.213483
S78G	D254N	-	0.293829	0.489542	0.11929	0.180807
S78G	D254N	-	0.366899	0.511165	0.223843	0.189805
S78G	D254N	-	0.161558	0.540339	0.085367	0.140125
S78G	D254N	AOX	0.38736	0.398311	0.262278	0.52004
S78G	D254N	AOX	0.685081	0.566367	0.247765	0.535746
S78G	D254N	AOX	0.132731	0.164544	0.109668	0.1247
S78G	D254N	AOX	0.827687	0.871719	0.53538	0.508674
S78G	D254N	AOX	0.26523	0.271175	0.14033	0.236724
S78G	D254N	AOX	0.389773	0.837991	0.22232	0.286788
S78G	D254N	AOX	0.967657	0.94037	0.638845	0.542306
WT	D254N	-					0.151309	0.44401	0.22263	0.403411	521.323	227.666
WT	D254N	-					0.226157	0.405157	0.344417	0.515337	370.338	175.341
WT	D254N	-					0.229214	0.354451	0.255372	0.377533
WT	D254N	-					0.247387	0.413012	0.260738	0.433546	445.295	179.968
WT	D254N	-					0.18697	0.424983	0.187083	0.425247
WT	D254N	-					0.190102	0.390963	0.240077	0.383735
WT	D254N	-					0.193519	0.476193	0.152887	0.34318
WT	D254N	-					0.199543	0.383099	0.264985	0.355211	387.681	163.397
WT	D254N	-					0.239302	0.5333	0.232281	0.393839
WT	D254N	-					0.305598	0.848597	0.424739	0.494224
WT	D254N	-					0.24411	0.535576	0.344965	0.427714
WT	D254N	-					0.220773	0.516391	0.265638	0.388287	357.377	158.69
WT	D254N	-					0.264562	0.682256	0.376198	0.430041	476.058	165.797
WT	D254N	-					0.221572	0.644242	0.312461	0.436874
WT	D254N	-					0.287279	0.822544	0.477883	0.459254
S78G	D254N	-					0.223749	0.411068	0.466463	0.483874
S78G	D254N	-					0.174197	0.391774	0.325418	0.524037	306.445	117.935
S78G	D254N	-					0.181678	0.488688	0.325976	0.567194
S78G	D254N	-					0.195556	0.268452	0.248229	0.584153	338.467	162.558
S78G	D254N	-					0.337658	0.596174	0.395275	0.538555
S78G	D254N	-					0.215013	0.410459	0.34952	0.547048	286.212	183.039
S78G	D254N	-					0.215455	0.467079	0.402526	0.487186	367.002	139.599
S78G	D254N	-					0.152479	0.325636	0.231821	0.518627
S78G	D254N	-					0.315418	0.766088	0.540591	0.530831	295.784	117.176
S78G	D254N	-					0.297475	0.528328	0.565298	0.547672	362.971	142.773
S78G	D254N	-					0.256255	0.529024	0.346274	0.619924	361.783	166.326
S78G	D254N	-					0.261571	0.539394	0.364545	0.538269	322.685	155.908
S78G	D254N	-					0.249774	0.279048	0.195101	0.470828
S78G	D254N	-					0.274252	0.635753	0.519521	0.523537
S78G	D254N	-					0.199744	0.408826	0.432184	0.43263
S78G	D254N	-					0.151503	0.217182	0.260665	0.448475
S78G	D254N	AOX					0.228764	0.341545	0.312459	0.734968	530.225	171.242
S78G	D254N	AOX					0.214656	0.337796	0.209917	0.699242	564.653	279.072
S78G	D254N	AOX					0.223385	0.219063	0.169783	0.667272	730.818	271.105
S78G	D254N	AOX					0.187358	0.347637	0.206772	0.638573	452.828	211.189
S78G	D254N	AOX					0.18896	0.359865	0.202707	0.665579	515.129	217.948
S78G	D254N	AOX					0.173412	0.24655	0.219112	0.617532
S78G	D254N	AOX					0.16074	0.301304	0.268489	0.636622	462.47	227.582
S78G	D254N	AOX					0.182053	0.307288	0.167694	0.513561
S78G	D254N	AOX					0.167868	0.346857	0.268033	0.45499	361.155	159.272
S78G	D254N	AOX					0.171161	0.2741	0.178906	0.536129	534.746	265.135
WT	D254N	-									405.129	162.366
S78G	D254N	AOX									548.415	285.785
Fig.6f
BCS1L	mt-CYB	Rosa26	Uracil (Relative peak area)
WT	D254N	-	0.904565
WT	D254N	-	0.854218
WT	D254N	-	1.0544
WT	D254N	-	0.893841
WT	D254N	-	1.00222
WT	D254N	-	1.29076
S78G	D254N	-	4.19404
S78G	D254N	-	3.23747
S78G	D254N	-	2.38253
S78G	D254N	-	7.19202
S78G	D254N	-	1.84856
S78G	D254N	-	2.87511
S78G	D254N	-	2.81396
S78G	D254N	AOX	1.91179
S78G	D254N	AOX	1.27836
S78G	D254N	AOX	2.00476
S78G	D254N	AOX	0.443234
S78G	D254N	AOX	1.188
S78G	D254N	AOX	0.863658
S78G	D254N	AOX	2.99828
Fig. 6g
BCS1L	mt-CYB	Rosa26	RNA (ug/mg tissue)
WT	D254N	-	6.32377
WT	D254N	-	5.41
WT	D254N	-	7.12174
WT	D254N	-	5.87
WT	D254N	-	5.79808
WT	D254N	-	6.27559
WT	D254N	-	6.07203
S78G	D254N	-	3.5596
S78G	D254N	-	3.95517
S78G	D254N	-	3.64504
S78G	D254N	-	3.6375
S78G	D254N	-	3.72951
S78G	D254N	AOX	4.75581
S78G	D254N	AOX	4.46429
S78G	D254N	AOX	4.29545
S78G	D254N	AOX	4.66364
S78G	D254N	AOX	5.44516
S78G	D254N	AOX	5.40179
Fig. 6h
BCS1L	mt-CYB	Rosa26	18sRNA (Fold change)
WT	D254N	-	2.29
WT	D254N	-	1.33
WT	D254N	-	1.43
WT	D254N	-	1.82
WT	D254N	-	1.75
WT	D254N	-	2.9
WT	D254N	-	1.41
S78G	D254N	-	1.08
S78G	D254N	-	0.98
S78G	D254N	-	1.14
S78G	D254N	-	0.82
S78G	D254N	-	0.99
S78G	D254N	AOX	1.16
S78G	D254N	AOX	1.07
S78G	D254N	AOX	1.5
S78G	D254N	AOX	1.88
S78G	D254N	AOX	1.58
S78G	D254N	AOX	1.34
Fig. 6 i,j
BCS1L	mt-CYB	Nascent hepatic RNA (Fold change)	Nascent renal cortex RNA (Fold change)
WT	D254N	1.07	1.36022
WT	D254N	0.58	0.99717
WT	D254N	1.49	1.1407
WT	D254N	0.91	0.524096
WT	D254N	0.94	0.977815
S78G	D254N	2.9	2.68579
S78G	D254N	3.35	3.4579
S78G	D254N	4.2	10.0116
S78G	D254N	2.85	2.91083
S78G	D254N	3.4	1.93994
Fig. 6k
BCS1L	mt-CYB	Rosa26	Dpyd (Fold change)	Dpys (Fold change)	Ctps (Fold change)	Tymp (Fold change)	Tyms (Fold change)	Phgdh (Fold change)	Psat1 (Fold change)
WT	D254N		2.82764	7.31412	2.121	9.37427	1.49554	1.24087	1.22195
WT	D254N		2.47426	6.83813	0.861405	15.7481	1.39474	0.981144	1.37525
WT	D254N		3.05154	7.06908	0.809612	10.6764	1.41654	1.32893	1.21722
WT	D254N		3.1105	7.7985	0.661226	22.6517	1.09098	0.80161	0.581423
WT	D254N		2.97441	7.28855	0.711814	18.071	1.27889	1.17632	1.26591
WT	D254N		3.56408	9.10809	0.762758	12.8396	1.23006	0.758711	0.739364
WT	D254N		3.48994	7.41852	1.07218	9.09177	1.18018	0.71241	0.598886
S78G	D254N		1.75703	1.76863	7.3595	2.14385	2.42599	12.3869	11.4344
S78G	D254N		2.1369	2.92947	5.61245	1.33227	1.69957	15.2146	14.0946
S78G	D254N		0.299132	0.160233	16.9054	0.283104	0.609919	15.6499	27.0205
S78G	D254N		0.67564	0.595953	15.236	1.22535	0.886777	13.9143	32.5655
S78G	D254N		0.60676	0.344635	11.69	0.536178	1.18203	18.4655	23.7831
S78G	D254N		0.524538	0.20108	17.7987	0.479255	0.710295	10.1069	22.6396
S78G	D254N	AOX	2.57012	4.84406	4.93537	6.93463	1.3141	7.88155	7.25509
S78G	D254N	AOX	2.62247	4.38887	2.95643	7.88172	1.02131	9.00804	6.61298
S78G	D254N	AOX	2.64123	5.88166	2.49712	5.23646	1.19495	9.59361	4.74708
S78G	D254N	AOX	2.79775	7.18387	1.57259	9.93381	1.22284	5.25505	2.2609
S78G	D254N	AOX	2.76117	4.26931	2.06067	3.20106	0.670004	13.2888	6.78188
S78G	D254N	AOX	3.42993	5.89597	1.9079	2.62799	0.576788	5.24852	2.96621
Fig. 6l
BCS1L	mt-CYB	Rosa26	Glycine (Relative peak area)	Serine (Relative peak area)	DimethylGlycine (Relative peak area)	Methionine (Relative peak area)	Folate (Relative peak area)	Threonine (Relative peak area)
WT	D254N	-	1.53127	1.16237	0.88795	0.803313	1.82267	1.15827
WT	D254N	-	0.93556	1.01788	0.592949	1.16944	0.851761	0.9302
WT	D254N	-	1.11616	0.832919	1.28644	1.03099	0.735679	0.963833
WT	D254N	-	0.867988	0.981466	1.27748	1.05597	1.20032	0.973517
WT	D254N	-	0.696323	1.35836	0.303567	1.06198	0.748919	1.28232
WT	D254N	-	0.852699	0.647003	1.65161	0.87831	0.640649	0.691859
S78G	D254N	-	1.41959	3.73777	2.66962	1.31944	0.257344	2.74432
S78G	D254N	-	1.73092	4.93805	3.00627	1.75586	0.200527	4.33692
S78G	D254N	-	1.34038	3.12796	3.34519	1.31344	0.530531	2.95849
S78G	D254N	-	2.0808	3.36498	1.91557	1.59831	0.697274	2.86423
S78G	D254N	-	1.5883	2.67414	2.58978	1.54831	0.554063	1.89245
S78G	D254N	-	1.81552	2.84871	1.50939	1.38625	0.77283	2.42
S78G	D254N	-	1.49598	2.37	2.40047	1.53636	1.18271	2.14602
S78G	D254N	AOX	0.900866	1.25581	0.900918	1.42962	1.25558	1.14237
S78G	D254N	AOX	0.837518	1.53358	1.02497	1.2756	0.742622	0.863312
S78G	D254N	AOX	0.722439	0.853351	1.02554	1.19264	2.53978	0.775487
S78G	D254N	AOX	0.83107	0.630615	1.35876	0.908837	1.57412	0.394322
S78G	D254N	AOX	0.721179	1.53887	1.13126	1.09171	2.86563	1.10493
S78G	D254N	AOX	0.707335	1.02374	0.846476	1.34893	1.2097	0.479946
S78G	D254N	AOX	0.947252	1.33927	1.5745	1.40792	1.10162	1.43442

## Sheet: Fig. 7
Fig. 7a,b
BCS1L	mt-CYB	Rosa26	Atf4 (Fold change)	Atf3 (Fold change)	Atf5 (Fold change)	Trib3 (Fold change)	Dddit3 (Fold change)	Asns (Fold change)	Mthfd2 (Fold change)	Shmt2 (Fold change)	Gdf15 (Fold change)
WT	D254N	-	0.852969	0.909724	7.00693	1.20912	1.01266	1.41125	1.2578	1.65426	1.09412
WT	D254N	-	1.13331	1.81584	6.54919	0.4983	0.827475	1.36237	1.85872	1.01953	0.644629
WT	D254N	-	0.785594	0.542693	7.80057	1.14464	0.898784	1.6325	1.64273	1.53966	0.629783
WT	D254N	-	1.08702	1.37675	4.82439	0.908869	1.06248	0.390589	0.489836	1.4268	0.879591
WT	D254N	-	1.00009	1.3811	5.07796	1.45993	1.03451	0.890228	0.636993	1.46774	0.223221
WT	D254N	-	0.978945	1.32743	4.98476	0.866235	0.795291	0.734877	0.416852	1.73621	0.79883
WT	D254N	-	1.16206	1.43884	5.03942	1.20569	1.36879	0.578183	0.697074	1.36659	0.904365
S78G	D254N	-	1.89097	28.1415	4.67941	3.00335	3.6239	9.05822	8.38465	1.83991	3.1415
S78G	D254N	-	2.07041	20.4817	1.70279	3.9865	2.83423	11.2746	10.5501	1.46447	9.78979
S78G	D254N	-	1.36847	18.4836	0.487705	1.29884	1.74335	13.7061	8.0464	0.467408	6.16194
S78G	D254N	-	2.46721	59.9658	0.725542	3.17564	4.26639	14.2716	11.5985	0.845805	3.50426
S78G	D254N	-	1.47945	35.9812	0.62963	1.76663	2.4147	19.3976	8.79229	0.749482	2.9723
S78G	D254N	-	1.38939	23.5395	0.754095	1.80385	3.18481	10.0925	6.66883	0.632922	2.58309
S78G	D254N	AOX	1.10246	7.30612	0.91972	1.44642	2.17994	2.75691	1.45197	1.22295	2.23699
S78G	D254N	AOX	1.23014	16.2805	1.09268	2.29857	2.63119	5.23638	3.04028	1.14514	1.55132
S78G	D254N	AOX	1.25112	4.73074	1.06463	1.25144	1.54827	2.45279	2.57432	1.23305	2.22949
S78G	D254N	AOX	1.04524	1.01198	1.49338	0.945883	0.718047	1.41493	0.562452	1.49746	6.66999
S78G	D254N	AOX	1.14901	2.3727	0.748645	1.33109	1.11229	5.26452	3.29787	1.17559	6.18823
S78G	D254N	AOX	0.87256	4.14827	0.68095	1.37176	1.33818	2.5109	1.07613	1.07034	0.732828
Fig. 7c
Lane (quantification blot)	BCS1L	mt-CYB	Rosa26	P(Ser51)-eIF2-alpha (Fold change)
1	S78G	D254N	AOX	6.7399
2	WT	D254N	-	0.719075						Ladder markings (right image): 250 150 100 75 50 37 25 20						Ladder markings (right image): 250 150 100 75 50 37 25 20
3	WT	D254N	-	0.552516
4	S78G	D254N	AOX	13.1093
5	S78G	D254N	-	35.8337
6	S78G	D254N	-	60.025
7	S78G	D254N	-	67.4644
8	WT	D254N	-	2.23189
9	S78G	D254N	AOX	15.7869
10	WT	D254N	-	1.42035
11	WT	D254N	-	0.517482
12	S78G	D254N	AOX	1.03669
13	WT	D254N	-	0.574341
14	WT	D254N	-	0.611099
15	S78G	D254N	-	41.105
16	S78G	D254N	-	54.4533
17	S78G	D254N	AOX	6.30569
18	WT	D254N	-	1.37325
19	S78G	D254N	AOX	0.857492
20	S78G	D254N	-	51.7671
21	S78G	D254N	AOX	15.5905
22	S78G	D254N	-	46.6865
23	S78G	D254N	-	48.3389
24	S78G	D254N	AOX	21.6515
25	S78G	D254N	-	76.5695
Fig. 7d
Lane (quantification blot)	BCS1L	mt-CYB	Rosa26	ATF4 (Fold change)
1	S78G	D254N	AOX	0.090967
2	WT	D254N	-	8.02894				Ladder markings (right image): 250 150 100 75 50 37 25 20 15 10
3	S78G	D254N	-	14.6782
4	S78G	D254N	AOX	3.29373
5	S78G	D254N	-	23.2738
6	S78G	D254N	AOX	0.69223
7	WT	D254N	-	3.18462
8	S78G	D254N	-	9.86478
9	WT	D254N	-	0.255883
10	S78G	D254N	AOX	2.12317
11	S78G	D254N	-	0.736548
12	S78G	D254N	-	11.8192
13	S78G	D254N	AOX	0.127682
14	S78G	D254N	AOX	0.167334
15	S78G	D254N	-	11.4321
16	WT	D254N	-	3.10221
17	S78G	D254N	-	18.5441
18	S78G	D254N	-	21.2763
19	S78G	D254N	AOX	0.772572
20	S78G	D254N	-	9.80025
21	WT	D254N	-	0.25882
22	WT	D254N	-	1.2186
23	S78G	D254N	AOX	0.732315
24	WT	D254N	-	0.107035
25	WT	D254N	-	0.235063
Fig. 7e
Lane (quantification blot)	BCS1L	mt-CYB	Rosa26	P-S6 (Luminescence)	S6 (Luminescence)	p-S6/S6 (Ratio)	p-S6/S6 (Fold change)
1	WT	D254N	-	178552	1541562	0.115825	0.468788					Ladder markings (right image): 250 150 100 75 50 37 25 20							Ladder markings (right image): 250 150 100 75 50 37 25 20
2	WT	D254N	-	199408	1568633	0.127122	0.514511
3	S78G	D254N	-	606078	1249072	0.485223	1.96388
4	WT	D254N	AOX	248127	1464265	0.169455	0.685847
5	S78G	D254N	AOX	1329383	903683	1.47107	5.95398
6	S78G	D254N	AOX	127743	896126	0.14255	0.576954
7	S78G	D254N	-	1445191	1058816	1.36491	5.52431
8	S78G	D254N	-	848628	1069277	0.793647	3.21218
9	WT	D254N	-	406043	1286175	0.315698	1.27775
10	S78G	D254N	-	436227	1142108	0.381949	1.54589
11	WT	D254N	-	205623	1470414	0.13984	0.565985
12	WT	D254N	AOX	107723	1694814	0.0635604	0.257252
13	S78G	D254N	AOX	1370589	1553739	0.882123	3.57028
14	WT	D254N	AOX	788381	1882177	0.418867	1.69531
15	WT	D254N	AOX	1148774	1966151	0.584276	2.36478
16	WT	D254N	-	111122	2244583	0.0495067	0.200372
17	WT	D254N	-	1542233	2099845	0.734451	2.9726
18	S78G	D254N	AOX	1722061	1672726	1.02949	4.16674
19	S78G	D254N	-	637538	1730586	0.368394	1.49103
20	S78G	D254N	AOX	172502	1513391	0.113984	0.461335
21	S78G	D254N	AOX	70653	1519936	0.0464842	0.188139
22	S78G	D254N	-	725395	1624425	0.446555	1.80737
23	WT	D254N	AOX	543411	1777743	0.305675	1.23718
24	WT	D254N	AOX	151679	1681702	0.0901937	0.365048
25	S78G	D254N	-	478995	1608552	0.29778	1.20523
Fig. 7f
BCS1L	mt-CYB	Rosa26	Myc (Fold change)
WT	D254N	-	0.918591
WT	D254N	-	0.987463
WT	D254N	-	1.01101
WT	D254N	-	1.74831
WT	D254N	-	0.95653
WT	D254N	-	1.14253
WT	D254N	-	0.585
S78G	D254N	-	36.5412
S78G	D254N	-	64.5296
S78G	D254N	-	42.8422
S78G	D254N	-	26.2797
S78G	D254N	-	34.3805
S78G	D254N	-	33.9231
S78G	D254N	AOX	6.55054
S78G	D254N	AOX	5.35565
S78G	D254N	AOX	3.21656
S78G	D254N	AOX	10.134
S78G	D254N	AOX	4.60422
S78G	D254N	AOX	1.51478
Fig. 7g
					Ladder markings (right image): 250 150 100 75 50 37 25 20 15 10						Ladder markings (right image): 250 150 100 75 50 37 25 20 15 10
Fig. 7h
BCS1L	mt-CYB	Age group	MYC, P30 liver (Fold change)	MYC, P150 liver (Fold change)	MYC, P150 kidney (Fold change)	MYC, P150 heart (Fold change)
WT	WT	P30	1.01
WT	WT	P30	0.9
WT	WT	P30	2.55
WT	WT	P30	1.08
WT	WT	P30	1.11
WT	WT	P30	1.19
S78G	WT	P30	30.46
S78G	WT	P30	39.33
S78G	WT	P30	26.43
S78G	WT	P30	46.23
S78G	WT	P30	25.84
WT	WT	P150		1.81	0.58	0.582878
WT	WT	P150		0.37	1.56	1.20654
WT	WT	P150		0.59	0.9	0.785404
WT	WT	P150		0.99	1.05	1.60825
WT	WT	P150		1.23	0.9	1.37818
S78G	WT	P150		5.99	5.31	0.438742
S78G	WT	P151		9.51	3.98	4.49017
S78G	WT	P152		5.34	3.82	3.26244
S78G	WT	P153		4.14	5.7	1.34884
S78G	WT	P154		5.89	3.72	2.18628
S78G	WT	P155		7.57	4.74	2.04026
Fig. 7i
BCS1L	mt-CYB	Rosa26	Myc, skeletal muscle (Fold change)
WT	D254N	-	0.948757
WT	D254N	-	0.909202
WT	D254N	-	0.71244
WT	D254N	-	0.548895
WT	D254N	-	1.85084
WT	D254N	-	0.828667
WT	D254N	-	1.2012
WT	D254N	AOX	1.61547
WT	D254N	AOX	0.847146
WT	D254N	AOX	1.14301
WT	D254N	AOX	0.815689
WT	D254N	AOX	0.710276
WT	D254N	AOX	1.02788
S78G	D254N	-	2.07065
S78G	D254N	-	1.46469
S78G	D254N	-	2.29029
S78G	D254N	-	1.42166
S78G	D254N	-	1.30204
S78G	D254N	-	1.81125
S78G	D254N	AOX	0.906897
S78G	D254N	AOX	1.53924
S78G	D254N	AOX	1.33296
S78G	D254N	AOX	1.0247
S78G	D254N	AOX	1.06944
S78G	D254N	AOX	0.839749
Fig. 7j
Lane (quantification blot)	BCS1L	mt-CYB	Rosa26	Notes	c-MYC (Fold change)
1	S78G	D254N	-		11.5337				Ladder markings (right image): 250 150 100 75 50 37 25 20
2	S78G	D254N	-		8.54204																Ladder markings (right image): 250 kDa 150 100 75 50 37 25 20 15
3	WT	D254N	-		0.573857
4	S78G	D254N	-		9.48619
5	S78G	D254N	-		12.9543
6	S78G	D254N	AOX		7.26899
7	S78G	D254N	-		6.10294
8	WT	D254N	-		1.50599
9	S78G	D254N	-		11.3133
10	WT	D254N	-		1.34469
11	S78G	D254N	AOX		7.70157
12	WT	D254N	-		0.827792
13	S78G	D254N	AOX		5.91392
14	WT	D254N	-		1.06811
15	S78G	D254N	AOX		6.79898
16	WT	D254N	-		1.02086
17	S78G	D254N	AOX		3.45938
18	WT	D254N	-		1.06945
19	S78G	D254N	-		14.28
20	S78G	D254N	AOX		5.37184
21	S78G	D254N	AOX		4.24188
22	WT	D254N	-		0.589252
23	S78G	D254N	AOX		5.66257
24	S78G	D254N	-		8.67557
25				Lane 24 with 1/2 loading

## Sheet: Fig.8
Fig. 8a (c-MYC, P-AMPK, and P-eIF2alpha)
Lane	BCS1L	mt-CYB	Age (days)	c-MYC (Fold change)	P-AMPK/AMPK (Fold change)	P-eIF2alpha (Fold change)
1	WT	D254N	19	1.42561	1.50738	0.019842
2	WT	D254N	25	0.465885	0.810045	0.17208
3	WT	D254N	23	0.710686	0.863605	3.7001
4	S78G	D254N	27	114.052	1.01196	7.83402																		Ladder markings : 250 kDa 150 100 75 50 37 25 20 15 10
6	S78G	D254N	22	44.0727	1.3048	0.685878																																			Ladder markings : 250 kDa 150 100 75 50 37 25 20
8	WT	D254N	28	3.30482	0.708215	0.0743979
9	WT	D254N	22	0.719156	0.821695	0.893467
10	S78G	D254N	28	50.7115	0.917239	9.88394
11	S78G	D254N	27	53.1079	1.08608	4.01437
12	S78G	D254N	23	6.29749	1.47433	0.478334
13	S78G	D254N	20	0.686968	1.59747	0.0898522
14	S78G	D254N	21	5.6228	1.29738	0.345797
15	S78G	D254N	30	62.1329	0.888228	15.2774
16	WT	D254N	29	0.972428	0.86135	0.802194
17	S78G	D254N	27	72.3002	1.22938	15.9707
18	S78G	D254N	25	25.8058	1.08312	8.39391
20	S78G	D254N	25	3.21206	1.47287	1.34618
21	S78G	D254N	29	59.493	0.812798	9.16698
22	WT	D254N	27	0.241836	0.892401	2.32471
23	WT	D254N	31	0.180848	0.583579	0.122635
25	S78G	D254N	19	39.2732	1.43641	0.382747
27	S78G	D254N	24	6.19499	1.53297	2.6614
28	S78G	D254N	25	3.5691	1.41971	1.22807
29	WT	D254N	21	1.48871	1.38432	1.8057
30	WT	D254N	24	0.490026	1.15099	0.0848673
Fig. 8a (yH2AX, CDKN1A)
Lane	BCS1L	mt-CYB	Age (days)	Notes	pH2Ax (Fold change)	CDKN1A (Fold change)
1	S78G	D254N	27		19.036	56.7283
2	WT	D254N	25		1.03864	1.78569
3	S78G	D254N	22		0.86656	0.876598
4	S78G	D254N	36		13.4523	78.2367																	Ladder markings : 250 kDa 150 100 75 50 37 25 20 15 10																Ladder markings : 250 kDa 150 100 75 50 37 25 20 15 10
5	WT	D254N	28		1.35093	1.55029
6	WT	D254N	22		1.04103	0.77984
7	S78G	D254N	28		19.382	104.076
8	S78G	D254N	27		7.80303	13.8851
9	S78G	D254N	23		0.677753	0.731461
10	S78G	D254N	20		0.462657	0.192433
11	S78G	D254N	21		1.87612	0.237923
12	S78G	D254N	30		26.7327	29.1963
13	WT	D254N	29	Excluded due to unclear genotype	1.4515	19.1418
14	S78G	D254N	27		65.1751	57.1384
15	S78G	D254N	25		0.769767	1.50625
16	S78G	D254N	31		6.31946	39.3833
17	S78G	D254N	25		0.830711	0.794281
18	S78G	D254N	29		1.60506	7.31894
19	WT	D254N	27		0.676558	0.415553
20	WT	D254N	31		0.441346	0.468626
21	S78G	D254N	30		17.8835	50.9116
22	S78G	D254N	19		1.84445	4.15662
23	S78G	D254N	35		10.6616	68.7591
24	S78G	D254N	24		1.58813	2.24565
25	S78G	D254N	25		0.785899	0.197848
Fig. 8b
Lane	BCS1L	mt-CYB	Rosa26	AMPK-alpha (Fold change)
1	S78G	D254N	AOX	1.02095
2	WT	D254N	-	1.37411
3	WT	D254N	-	1.33501																			Ladder markings (right image): 250 kDa 150 100 75 50 37 25 20
4	S78G	D254N	AOX	1.08529
5	S78G	D254N	-	0.906322
6	S78G	D254N	-	0.829952
7	S78G	D254N	-	0.838438
8	WT	D254N	-	1.17442
9	S78G	D254N	AOX	0.901378
10	WT	D254N	-	1.33017
11	WT	D254N	-	1.39937
12	S78G	D254N	AOX	0.93001
13	WT	D254N	-	1.44306
14	WT	D254N	-	1.38477
15	S78G	D254N	-	1.00593
16	S78G	D254N	-	1.04077
17	S78G	D254N	AOX	1.18099
18	WT	D254N	-	1.32845
19	S78G	D254N	AOX	1.40811
20	S78G	D254N	-	1.12077
21	S78G	D254N	AOX	1.37495
22	S78G	D254N	-	1.21477
23	S78G	D254N	-	1.02027
24	S78G	D254N	AOX	1.0828
25	S78G	D254N	-	1.02278
Fig. 8c
					Ladder markings (right image): 250 kDa 150 100 75 bottom of the blot ~50 kDA
												Ladder markings (right image): 250 kDa 150 100 75 bottom of the blot ~50 kDA

## Sheet: Fig. 9
Fig. 9a (Cyclin D1, PCNA, Ki-67)
Lane	BCS1L	mt-CYB	Rosa26	Batch	Cyclin D1 (raw luminescence)	PCNA (raw luminescence)	Ki67 (raw luminescence)	Cyclin D1 (batch-corrected fold change)	PCNA (batch-corrected fold change)	Ki67 (batch-corrected fold change)
1	WT	D254N	-	A	314680	840620	1933130	2.64285	1.58838	2.69832																Ladder markings : 250 kDa 150 100 75 50 37 25 20 15 10
2	WT	D254N	-	A	390270	1349700	3501300	3.2777	2.5503	4.88722
3	S78G	D254N	-	A	81360	609510	163030	0.683306	1.15169	0.227562
4	WT	D254N	AOX	A	166240	822459	2618850	1.39617	1.55406	3.65547
5	S78G	D254N	AOX	A	86180	532532	470040	0.723787	1.00623	0.656096
6	S78G	D254N	AOX	A	98670	360008	102710	0.828685	0.680245	0.143366
7	S78G	D254N	-	A	1784370	1246399	4753550	14.9861	2.35511	6.63514
8	S78G	D254N	-	A	386250	653818	556110	3.24394	1.23541	0.776235
9	WT	D254N	-	A	140720	825517	3165570	1.18184	1.55984	4.4186
10	S78G	D254N	-	A	426670	938476	2087900	3.58341	1.77328	2.91435
11	WT	D254N	-	A	198550	526394	579410	1.66753	0.994637	0.808758
12	WT	D254N	AOX	A	543790	640442	1816710	4.56705	1.21013	2.53582
13	S78G	D254N	AOX	A	34500	459162	1078290	0.28975	0.8676	1.50511
14	WT	D254N	AOX	A	17120	364914	1047090	0.143783	0.689516	1.46156
15	WT	D254N	AOX	A	34120	496199	2909470	0.286558	0.937582	4.06112
16	WT	D254N	-	A	170680	606661	2301580	1.43346	1.1463	3.21261
17	WT	D254N	-	A	94560	704209	4542170	0.794166	1.33062	6.34009
18	S78G	D254N	AOX	A	82370	371569	819010	0.691788	0.70209	1.1432
19	S78G	D254N	-	A	1774890	1623655	11734340	14.9065	3.06794	16.3791
20	S78G	D254N	AOX	A	12080	419166	450610	0.101454	0.792026	0.628975
21	S78G	D254N	AOX	A	108560	554191	741030	0.911746	1.04716	1.03435
22	S78G	D254N	-	A	745660	1099076	2200250	6.26246	2.07674	3.07117
23	WT	D254N	AOX	A	391210	680251	1065080	3.2856	1.28535	1.48667
24	WT	D254N	AOX	A	208950	673816	367230	1.75488	1.27319	0.51259
25	S78G	D254N	-	A	333690	1220010	2980100	2.80251	2.30524	4.15971
1	S78G	D254N	AOX	B	129910	252626	91900	0.651104	0.603955	0.121834
2	WT	D254N	-	B	431772	533170	1890620	2.16403	1.27465	2.50644																Ladder markings : 250 kDa 150 100 75 50 37 25 20 15 10
3	WT	D254N	-	B	409244	523776	1959010	2.05112	1.2522	2.5971
4	S78G	D254N	AOX	B	183381	398530	524450	0.919099	0.952769	0.695275
5	S78G	D254N	-	B	912142	861927	1876500	4.57162	2.06062	2.48772
6	S78G	D254N	-	B	1339580	1147938	4608540	6.71393	2.74439	6.10965
7	S78G	D254N	-	B	245289	661859	1233080	1.22938	1.58231	1.63472
8	WT	D254N	-	B	495759	830280	3130630	2.48473	1.98496	4.15035
9	S78G	D254N	AOX	B	332695	511995	1002450	1.66746	1.22403	1.32897
10	WT	D254N	-	B	112849	380677	394720	0.565595	0.910088	0.523289
11	WT	D254N	-	B	456533	1164097	8977800	2.28813	2.78302	11.9021
12	S78G	D254N	AOX	B	134497	351131	474880	0.674094	0.839452	0.629559
13	WT	D254N	-	B	426899	577995	2552100	2.1396	1.38182	3.38338
14	WT	D254N	-	B	295174	666083	3135650	1.4794	1.59241	4.157
15	S78G	D254N	-	B	1389927	1440593	9595090	6.96627	3.44404	12.7204
16	S78G	D254N	-	B	738133	685465	958420	3.6995	1.63875	1.2706
17	S78G	D254N	AOX	B	148885	494560	864360	0.746207	1.18235	1.1459
18	WT	D254N	-	B	297451	438207	453460	1.49081	1.04763	0.601162
19	S78G	D254N	AOX	B	633391	874775	3484210	3.17453	2.09133	4.6191
20	S78G	D254N	-	B	605539	882915	1533730	3.03494	2.11079	2.0333
21	S78G	D254N	AOX	B	241428	432850	119070	1.21003	1.03482	0.157854
22	S78G	D254N	-	B	1255595	839454	1034980	6.293	2.00689	1.3721
23	S78G	D254N	-	B	498135	842457	1630890	2.49664	2.01407	2.16211
24	S78G	D254N	AOX	B	281380	408221	143630	1.41027	0.975937	0.190414
25	S78G	D254N	-	B	642466	956637	1258270	3.22002	2.28704	1.66812
Fig.9a (Cyclin A2)
Lane	Mouse	ID	BCS1L	mt-CYB	Rosa26	Notes	Batch	Cyclin A2 (Raw luminescence)	Cyclin A2 (batch-corrected fold change)
1	1	LU2264	WT	D254N	-		A	300993	1.61299
2	2	Lu117	WT	D254N	-		A	599841	3.21833
3	3	Lu130	S78G	D254N	-		A	50787	0.349792
4	4	LU120	S78G	D254N	AOX		A	88561	0.829934
5	5	LU2289	S78G	D254N	AOX		A	10670	0.09978
6	6	LU177	S78G	D254N	-		A	563134	3.92473
7	7	Lu132	S78G	D254N	-		A	166375	1.15827
8	8	LU75	WT	D254N	-		A	1113871	5.99281
9	9	LU2278	S78G	D254N	-		A	652663	4.5062
10	10	LU50	WT	D254N	-		A	122001	0.657099
11	11	LU61	S78G	D254N	AOX		A	311113	2.87769
12	12	LU2275	WT	D254N	-		A	439472	2.33147
13	13	LU85	WT	D254N	-		A	564498	3.00352
14	14	LU2281	S78G	D254N	AOX		A	13101	0.122756
15	15	Lu166	S78G	D254N	-		A	2152150	14.9214
16	16	LU87	S78G	D254N	AOX		A	20460	0.190127
17	17	LU104	S78G	D254N	AOX		A	229768	2.13326
18	18	Lu105	S78G	D254N	-		A	663124	4.61116
19	19	LU152	S78G	D254N	-		A	717013	4.94095
20	20	Lu241	WT	D254N	-	Sample run on both gels	A	471878	2.17586
21	21	Lu240	S78G	D254N	-	Sample run on both gels	A	1037168	4.01615
22	22	Lu239	WT	D254N	-	Sample run on both gels	A	521719	2.03063
1	23	LU348	S78G	D254N	AOX		B	13750	0.0601234
2	20	LU241	WT	D254N	-	Sample run on both gels	B	288244
3	21	LU239	WT	D254N	-	Sample run on both gels	B	268510
4	24	LU267	S78G	D254N	AOX		B	225544	0.975087
5	22	LU240	S78G	D254N	-	Sample run on both gels	B	677303
6	25	LU245	S78G	D254N	-		B	1346092	7.83087
7	26	LU272	S78G	D254N	-		B	425095	2.47634
8	27	LU223	WT	D254N	-		B	590359	4.54601
9	28	LU270	S78G	D254N	AOX		B	352165	1.54541
10	29	LU641	WT	D254N	-		B	63052	0.476026
11	30	LU247	WT	D254N	-		B	1222001	9.28176
12	31	LU263	S78G	D254N	AOX		B	133573	0.587548
13	32	LU243	WT	D254N	-		B	230197	1.7686
14	33	LU248	WT	D254N	-		B	536250	4.05164
15	34	LU279	S78G	D254N	-		B	1967152	11.5827
16	35	LU287	S78G	D254N	-		B	282293	1.67421
17	36	LU681	S78G	D254N	AOX		B	325248	1.40943
18	37	LU222	WT	D254N	-		B	146553	1.11591
19	38	LU271	S78G	D254N	AOX		B	670263	2.94472
20	39	LU286	S78G	D254N	-		B	312466	1.83574
21	40	LU302	S78G	D254N	AOX		B	26741	0.117231
22	41	LU242	S78G	D254N	-		B	249601	1.45818
23	42	LU261	S78G	D254N	-		B	473979	2.7785
24	43	LU355	S78G	D254N	AOX		B	24310	0.106916
25	44	LU583	S78G	D254N	-		B	345334	2.01284
Fig. 9b,c
Mouse	BCS1L	mt-CYB	Rosa26	diameter (um)	Area (um2)
3	WT	D254N	-	5.72565	25.7478
3	WT	D254N	-	7.0403	38.929
3	WT	D254N	-	8.06089	51.0335
3	WT	D254N	-	6.01972	28.4605
3	WT	D254N	-	5.86404	27.0074
3	WT	D254N	-	6.03702	28.6243
3	WT	D254N	-	5.89863	27.327
3	WT	D254N	-	5.98512	28.1343
3	WT	D254N	-	5.82944	26.6897
3	WT	D254N	-	6.2273	30.4571
3	WT	D254N	-	7.24788	41.2584
3	WT	D254N	-	7.28248	41.6532
3	WT	D254N	-	5.89863	27.327
3	WT	D254N	-	5.10292	20.4516
3	WT	D254N	-	6.81543	36.4818
3	WT	D254N	-	5.53537	24.0649
3	WT	D254N	-	6.67705	35.0154
3	WT	D254N	-	5.15482	20.8697
3	WT	D254N	-	7.23058	41.0617
3	WT	D254N	-	6.74624	35.7448
3	WT	D254N	-	8.04359	50.8148
3	WT	D254N	-	5.72565	25.7478
3	WT	D254N	-	6.12351	29.4504
3	WT	D254N	-	6.1581	29.7841
3	WT	D254N	-	5.81214	26.5315
3	WT	D254N	-	6.1927	30.1197
3	WT	D254N	-	7.81872	48.0132
3	WT	D254N	-	5.79485	26.3739
3	WT	D254N	-	6.12351	29.4504
3	WT	D254N	-	7.0403	38.929
3	WT	D254N	-	6.1581	29.7841
3	WT	D254N	-	5.20671	21.292
3	WT	D254N	-	6.33108	31.4808
3	WT	D254N	-	6.1581	29.7841
3	WT	D254N	-	8.13008	51.9134
3	WT	D254N	-	6.69434	35.197
3	WT	D254N	-	5.43159	23.1709
3	WT	D254N	-	6.34838	31.6531
3	WT	D254N	-	5.93323	27.6485
3	WT	D254N	-	5.05103	20.0378
3	WT	D254N	-	6.81543	36.4818
3	WT	D254N	-	9.01228	63.791
3	WT	D254N	-	6.2273	30.4571
3	WT	D254N	-	5.3451	22.4389
3	WT	D254N	-	5.95053	27.81
3	WT	D254N	-	5.06833	20.1753
3	WT	D254N	-	5.86404	27.0074
3	WT	D254N	-	6.72894	35.5618
3	WT	D254N	-	6.78083	36.1124
3	WT	D254N	-	6.01972	28.4605
3	WT	D254N	-	4.91264	18.9549
3	WT	D254N	-	6.21	30.2882
3	WT	D254N	-	5.51808	23.9147
3	WT	D254N	-	5.69106	25.4376
3	WT	D254N	-	7.52465	44.4695
3	WT	D254N	-	7.38627	42.8489
3	WT	D254N	-	7.00571	38.5473
3	WT	D254N	-	7.64574	45.9122
3	WT	D254N	-	7.57654	45.085
3	WT	D254N	-	7.50735	44.2653
3	WT	D254N	-	5.20671	21.292
3	WT	D254N	-	5.63916	24.9758
3	WT	D254N	-	5.76025	26.0599
3	WT	D254N	-	5.63916	24.9758
3	WT	D254N	-	6.29649	31.1377
3	WT	D254N	-	5.69106	25.4376
3	WT	D254N	-	5.86404	27.0074
3	WT	D254N	-	5.01643	19.7642
3	WT	D254N	-	6.12351	29.4504
3	WT	D254N	-	5.86404	27.0074
3	WT	D254N	-	4.89535	18.8216
3	WT	D254N	-	5.58727	24.5182
3	WT	D254N	-	4.72237	17.515
3	WT	D254N	-	5.39699	22.8767
3	WT	D254N	-	5.39699	22.8767
3	WT	D254N	-	5.06833	20.1753
3	WT	D254N	-	6.03702	28.6243
3	WT	D254N	-	6.45217	32.6965
3	WT	D254N	-	5.95053	27.81
3	WT	D254N	-	5.05103	20.0378
3	WT	D254N	-	5.2932	22.0053
3	WT	D254N	-	6.64245	34.6534
3	WT	D254N	-	5.69106	25.4376
3	WT	D254N	-	5.43159	23.1709
3	WT	D254N	-	6.50407	33.2246
3	WT	D254N	-	6.01972	28.4605
3	WT	D254N	-	6.55596	33.7569
3	WT	D254N	-	5.48348	23.6158
3	WT	D254N	-	5.62186	24.8228
3	WT	D254N	-	6.48677	33.0481
3	WT	D254N	-	5.62186	24.8228
3	WT	D254N	-	5.96783	27.9719
3	WT	D254N	-	7.21328	40.8654
3	WT	D254N	-	5.48348	23.6158
3	WT	D254N	-	5.88134	27.167
3	WT	D254N	-	4.96454	19.3574
3	WT	D254N	-	6.50407	33.2246
3	WT	D254N	-	5.48348	23.6158
3	WT	D254N	-	5.63916	24.9758
3	WT	D254N	-	6.29649	31.1377
3	WT	D254N	-	6.2273	30.4571
3	WT	D254N	-	5.15482	20.8697
3	WT	D254N	-	7.9225	49.2964
3	WT	D254N	-	5.3451	22.4389
3	WT	D254N	-	7.40356	43.0498
3	WT	D254N	-	5.24131	21.5759
3	WT	D254N	-	6.14081	29.617
3	WT	D254N	-	6.29649	31.1377
3	WT	D254N	-	5.2759	21.8617
3	WT	D254N	-	7.12679	39.8913
3	WT	D254N	-	6.2273	30.4571
3	WT	D254N	-	7.0403	38.929
3	WT	D254N	-	7.57654	45.085
3	WT	D254N	-	5.48348	23.6158
3	WT	D254N	-	6.69434	35.197
3	WT	D254N	-	9.7734	75.0207
3	WT	D254N	-	6.90192	37.4136
3	WT	D254N	-	8.64902	58.7522
3	WT	D254N	-	8.26847	53.6957
3	WT	D254N	-	7.21328	40.8654
3	WT	D254N	-	4.87805	18.6888
3	WT	D254N	-	5.41429	23.0236
3	WT	D254N	-	6.12351	29.4504
3	WT	D254N	-	6.86732	37.0395
3	WT	D254N	-	5.10292	20.4516
3	WT	D254N	-	5.24131	21.5759
3	WT	D254N	-	5.41429	23.0236
3	WT	D254N	-	4.86075	18.5565
3	WT	D254N	-	4.3937	15.1618
3	WT	D254N	-	8.68362	59.2231
3	WT	D254N	-	6.78083	36.1124
3	WT	D254N	-	5.98512	28.1343
3	WT	D254N	-	7.9398	49.5119
3	WT	D254N	-	6.26189	30.7965
3	WT	D254N	-	6.69434	35.197
3	WT	D254N	-	6.33108	31.4808
3	WT	D254N	-	6.85003	36.8531
3	WT	D254N	-	7.02301	38.7379
3	WT	D254N	-	6.60785	34.2934
3	WT	D254N	-	6.72894	35.5618
3	WT	D254N	-	6.33108	31.4808
3	WT	D254N	-	5.06833	20.1753
3	WT	D254N	-	5.65646	25.1292
3	WT	D254N	-	5.18941	21.1508
3	WT	D254N	-	5.2932	22.0053
3	WT	D254N	-	4.72237	17.515
3	WT	D254N	-	5.3278	22.2939
3	WT	D254N	-	8.06089	51.0335
3	WT	D254N	-	5.86404	27.0074
3	WT	D254N	-	4.86075	18.5565
3	WT	D254N	-	5.37969	22.7303
3	WT	D254N	-	6.74624	35.7448
3	WT	D254N	-	5.58727	24.5182
3	WT	D254N	-	5.3451	22.4389
3	WT	D254N	-	5.65646	25.1292
3	WT	D254N	-	6.01972	28.4605
3	WT	D254N	-	5.56997	24.3666
3	WT	D254N	-	5.58727	24.5182
3	WT	D254N	-	7.40356	43.0498
3	WT	D254N	-	6.2273	30.4571
3	WT	D254N	-	5.44888	23.3187
3	WT	D254N	-	6.1754	29.9516
3	WT	D254N	-	6.65975	34.8342
3	WT	D254N	-	5.39699	22.8767
3	WT	D254N	-	7.17869	40.4744
3	WT	D254N	-	7.0403	38.929
3	WT	D254N	-	4.98184	19.4926
3	WT	D254N	-	6.03702	28.6243
3	WT	D254N	-	5.63916	24.9758
3	WT	D254N	-	7.17869	40.4744
3	WT	D254N	-	5.96783	27.9719
3	WT	D254N	-	7.33437	42.2489
3	WT	D254N	-	5.12022	20.5905
3	WT	D254N	-	7.64574	45.9122
3	WT	D254N	-	5.55267	24.2155
3	WT	D254N	-	6.12351	29.4504
3	WT	D254N	-	5.60457	24.6703
3	WT	D254N	-	5.01643	19.7642
3	WT	D254N	-	5.18941	21.1508
3	WT	D254N	-	6.31379	31.309
3	WT	D254N	-	5.46618	23.467
3	WT	D254N	-	6.91922	37.6014
3	WT	D254N	-	6.1581	29.7841
3	WT	D254N	-	6.03702	28.6243
3	WT	D254N	-	5.51808	23.9147
3	WT	D254N	-	5.63916	24.9758
3	WT	D254N	-	6.78083	36.1124
3	WT	D254N	-	4.68777	17.2593
3	WT	D254N	-	6.53866	33.579
3	WT	D254N	-	6.78083	36.1124
3	WT	D254N	-	5.56997	24.3666
3	WT	D254N	-	6.12351	29.4504
3	WT	D254N	-	5.84674	26.8483
3	WT	D254N	-	7.0403	38.929
3	WT	D254N	-	5.63916	24.9758
3	WT	D254N	-	6.64245	34.6534
3	WT	D254N	-	4.32451	14.688
3	WT	D254N	-	6.1581	29.7841
3	WT	D254N	-	5.58727	24.5182
3	WT	D254N	-	5.98512	28.1343
3	WT	D254N	-	5.48348	23.6158
3	WT	D254N	-	6.38298	31.999
3	WT	D254N	-	5.81214	26.5315
3	WT	D254N	-	6.93652	37.7896
3	WT	D254N	-	4.94724	19.2228
3	WT	D254N	-	5.3105	22.1493
3	WT	D254N	-	5.89863	27.327
3	WT	D254N	-	5.88134	27.167
3	WT	D254N	-	6.50407	33.2246
3	WT	D254N	-	6.24459	30.6266
3	WT	D254N	-	5.05103	20.0378
3	WT	D254N	-	5.41429	23.0236
3	WT	D254N	-	5.22401	21.4337
3	WT	D254N	-	5.60457	24.6703
3	WT	D254N	-	4.32451	14.688
3	WT	D254N	-	6.41757	32.3468
3	WT	D254N	-	5.74295	25.9036
3	WT	D254N	-	5.25861	21.7186
3	WT	D254N	-	5.63916	24.9758
3	WT	D254N	-	6.05432	28.7886
3	WT	D254N	-	5.76025	26.0599
3	WT	D254N	-	6.50407	33.2246
3	WT	D254N	-	5.22401	21.4337
3	WT	D254N	-	6.38298	31.999
3	WT	D254N	-	5.60457	24.6703
3	WT	D254N	-	4.98184	19.4926
3	WT	D254N	-	5.74295	25.9036
3	WT	D254N	-	5.63916	24.9758
3	WT	D254N	-	5.55267	24.2155
3	WT	D254N	-	5.05103	20.0378
3	WT	D254N	-	5.3105	22.1493
3	WT	D254N	-	4.86075	18.5565
3	WT	D254N	-	6.21	30.2882
3	WT	D254N	-	4.79156	18.032
3	WT	D254N	-	4.3937	15.1618
3	WT	D254N	-	5.39699	22.8767
3	WT	D254N	-	5.15482	20.8697
3	WT	D254N	-	5.39699	22.8767
3	WT	D254N	-	7.0749	39.3125
3	WT	D254N	-	5.79485	26.3739
3	WT	D254N	-	5.84674	26.8483
3	WT	D254N	-	5.96783	27.9719
3	WT	D254N	-	5.82944	26.6897
3	WT	D254N	-	6.21	30.2882
3	WT	D254N	-	4.84345	18.4247
3	WT	D254N	-	4.18613	13.763
3	WT	D254N	-	5.88134	27.167
3	WT	D254N	-	5.60457	24.6703
3	WT	D254N	-	6.50407	33.2246
3	WT	D254N	-	6.50407	33.2246
3	WT	D254N	-	5.95053	27.81
3	WT	D254N	-	7.59384	45.2911
3	WT	D254N	-	5.69106	25.4376
3	WT	D254N	-	6.01972	28.4605
3	WT	D254N	-	5.12022	20.5905
3	WT	D254N	-	5.10292	20.4516
3	WT	D254N	-	5.60457	24.6703
3	WT	D254N	-	8.13008	51.9134
3	WT	D254N	-	7.47276	43.8583
3	WT	D254N	-	5.96783	27.9719
3	WT	D254N	-	5.81214	26.5315
3	WT	D254N	-	5.76025	26.0599
3	WT	D254N	-	7.64574	45.9122
3	WT	D254N	-	5.72565	25.7478
3	WT	D254N	-	6.07161	28.9533
3	WT	D254N	-	7.57654	45.085
3	WT	D254N	-	6.14081	29.617
3	WT	D254N	-	5.82944	26.6897
3	WT	D254N	-	5.10292	20.4516
3	WT	D254N	-	5.24131	21.5759
3	WT	D254N	-	5.76025	26.0599
3	WT	D254N	-	5.60457	24.6703
3	WT	D254N	-	5.98512	28.1343
3	WT	D254N	-	5.10292	20.4516
3	WT	D254N	-	5.10292	20.4516
3	WT	D254N	-	6.72894	35.5618
3	WT	D254N	-	4.51479	16.009
3	WT	D254N	-	5.43159	23.1709
3	WT	D254N	-	5.58727	24.5182
3	WT	D254N	-	5.60457	24.6703
3	WT	D254N	-	6.83273	36.6672
3	WT	D254N	-	5.3278	22.2939
3	WT	D254N	-	4.49749	15.8866
3	WT	D254N	-	5.76025	26.0599
3	WT	D254N	-	3.94395	12.2167
3	WT	D254N	-	6.85003	36.8531
3	WT	D254N	-	5.95053	27.81
3	WT	D254N	-	6.52136	33.4016
3	WT	D254N	-	5.10292	20.4516
3	WT	D254N	-	4.91264	18.9549
3	WT	D254N	-	6.1581	29.7841
3	WT	D254N	-	4.03044	12.7584
3	WT	D254N	-	5.25861	21.7186
3	WT	D254N	-	5.60457	24.6703
3	WT	D254N	-	5.51808	23.9147
3	WT	D254N	-	5.74295	25.9036
3	WT	D254N	-	5.95053	27.81
3	WT	D254N	-	5.51808	23.9147
3	WT	D254N	-	5.76025	26.0599
3	WT	D254N	-	5.24131	21.5759
3	WT	D254N	-	5.89863	27.327
3	WT	D254N	-	5.3278	22.2939
3	WT	D254N	-	6.1581	29.7841
3	WT	D254N	-	6.03702	28.6243
3	WT	D254N	-	5.86404	27.0074
3	WT	D254N	-	5.41429	23.0236
3	WT	D254N	-	5.48348	23.6158
3	WT	D254N	-	5.76025	26.0599
3	WT	D254N	-	5.3278	22.2939
3	WT	D254N	-	5.10292	20.4516
3	WT	D254N	-	6.12351	29.4504
3	WT	D254N	-	5.79485	26.3739
3	WT	D254N	-	6.48677	33.0481
3	WT	D254N	-	6.67705	35.0154
3	WT	D254N	-	6.12351	29.4504
3	WT	D254N	-	7.0403	38.929
3	WT	D254N	-	6.26189	30.7965
3	WT	D254N	-	7.00571	38.5473
3	WT	D254N	-	5.65646	25.1292
3	WT	D254N	-	4.89535	18.8216
3	WT	D254N	-	4.99914	19.6282
3	WT	D254N	-	5.25861	21.7186
3	WT	D254N	-	5.79485	26.3739
3	WT	D254N	-	5.81214	26.5315
3	WT	D254N	-	5.3451	22.4389
3	WT	D254N	-	6.50407	33.2246
3	WT	D254N	-	5.91593	27.4876
3	WT	D254N	-	7.0922	39.505
3	WT	D254N	-	7.00571	38.5473
3	WT	D254N	-	5.2932	22.0053
3	WT	D254N	-	5.41429	23.0236
3	WT	D254N	-	5.2932	22.0053
3	WT	D254N	-	4.98184	19.4926
3	WT	D254N	-	4.51479	16.009
3	WT	D254N	-	4.15153	13.5365
3	WT	D254N	-	4.49749	15.8866
4	WT	D254N	-	5.08563	20.3132
4	WT	D254N	-	4.99914	19.6282
4	WT	D254N	-	5.58727	24.5182
4	WT	D254N	-	5.60457	24.6703
4	WT	D254N	-	5.3278	22.2939
4	WT	D254N	-	4.84345	18.4247
4	WT	D254N	-	5.95053	27.81
4	WT	D254N	-	5.96783	27.9719
4	WT	D254N	-	5.76025	26.0599
4	WT	D254N	-	5.41429	23.0236
4	WT	D254N	-	7.74952	47.1672
4	WT	D254N	-	7.52465	44.4695
4	WT	D254N	-	6.45217	32.6965
4	WT	D254N	-	5.18941	21.1508
4	WT	D254N	-	5.95053	27.81
4	WT	D254N	-	7.73223	46.9569
4	WT	D254N	-	4.92994	19.0886
4	WT	D254N	-	4.49749	15.8866
4	WT	D254N	-	4.34181	14.8058
4	WT	D254N	-	5.74295	25.9036
4	WT	D254N	-	5.3278	22.2939
4	WT	D254N	-	5.81214	26.5315
4	WT	D254N	-	3.97855	12.432
4	WT	D254N	-	6.33108	31.4808
4	WT	D254N	-	4.67047	17.1321
4	WT	D254N	-	5.22401	21.4337
4	WT	D254N	-	5.56997	24.3666
4	WT	D254N	-	5.76025	26.0599
4	WT	D254N	-	8.28576	53.9206
4	WT	D254N	-	6.90192	37.4136
4	WT	D254N	-	6.12351	29.4504
4	WT	D254N	-	5.05103	20.0378
4	WT	D254N	-	6.27919	30.9669
4	WT	D254N	-	5.82944	26.6897
4	WT	D254N	-	7.0922	39.505
4	WT	D254N	-	7.21328	40.8654
4	WT	D254N	-	7.45546	43.6555
4	WT	D254N	-	5.10292	20.4516
4	WT	D254N	-	5.24131	21.5759
4	WT	D254N	-	4.35911	14.924
4	WT	D254N	-	4.75696	17.7725
4	WT	D254N	-	5.39699	22.8767
4	WT	D254N	-	6.45217	32.6965
4	WT	D254N	-	6.03702	28.6243
4	WT	D254N	-	6.33108	31.4808
4	WT	D254N	-	4.72237	17.515
4	WT	D254N	-	5.10292	20.4516
4	WT	D254N	-	5.12022	20.5905
4	WT	D254N	-	6.03702	28.6243
4	WT	D254N	-	6.55596	33.7569
4	WT	D254N	-	7.26518	41.4555
4	WT	D254N	-	5.72565	25.7478
4	WT	D254N	-	7.9571	49.7278
4	WT	D254N	-	6.78083	36.1124
4	WT	D254N	-	7.66303	46.1202
4	WT	D254N	-	5.72565	25.7478
4	WT	D254N	-	6.1581	29.7841
4	WT	D254N	-	6.38298	31.999
4	WT	D254N	-	5.2932	22.0053
4	WT	D254N	-	4.98184	19.4926
4	WT	D254N	-	5.46618	23.467
4	WT	D254N	-	4.86075	18.5565
4	WT	D254N	-	5.79485	26.3739
4	WT	D254N	-	5.74295	25.9036
4	WT	D254N	-	5.95053	27.81
4	WT	D254N	-	5.60457	24.6703
4	WT	D254N	-	6.38298	31.999
4	WT	D254N	-	6.55596	33.7569
4	WT	D254N	-	5.03373	19.9008
4	WT	D254N	-	5.06833	20.1753
4	WT	D254N	-	5.43159	23.1709
4	WT	D254N	-	5.01643	19.7642
4	WT	D254N	-	5.41429	23.0236
4	WT	D254N	-	6.12351	29.4504
4	WT	D254N	-	5.43159	23.1709
4	WT	D254N	-	5.10292	20.4516
4	WT	D254N	-	5.95053	27.81
4	WT	D254N	-	5.76025	26.0599
4	WT	D254N	-	5.96783	27.9719
4	WT	D254N	-	5.96783	27.9719
4	WT	D254N	-	5.3278	22.2939
4	WT	D254N	-	6.55596	33.7569
4	WT	D254N	-	6.69434	35.197
4	WT	D254N	-	5.95053	27.81
4	WT	D254N	-	5.76025	26.0599
4	WT	D254N	-	6.93652	37.7896
4	WT	D254N	-	5.62186	24.8228
4	WT	D254N	-	6.26189	30.7965
4	WT	D254N	-	5.43159	23.1709
4	WT	D254N	-	5.58727	24.5182
4	WT	D254N	-	6.33108	31.4808
4	WT	D254N	-	4.98184	19.4926
4	WT	D254N	-	6.01972	28.4605
4	WT	D254N	-	6.03702	28.6243
4	WT	D254N	-	7.80142	47.801
4	WT	D254N	-	6.21	30.2882
4	WT	D254N	-	5.93323	27.6485
4	WT	D254N	-	6.55596	33.7569
4	WT	D254N	-	6.45217	32.6965
4	WT	D254N	-	5.84674	26.8483
4	WT	D254N	-	4.49749	15.8866
4	WT	D254N	-	5.56997	24.3666
4	WT	D254N	-	5.58727	24.5182
4	WT	D254N	-	6.01972	28.4605
4	WT	D254N	-	6.12351	29.4504
4	WT	D254N	-	5.3451	22.4389
4	WT	D254N	-	6.26189	30.7965
4	WT	D254N	-	5.60457	24.6703
4	WT	D254N	-	5.3278	22.2939
4	WT	D254N	-	5.60457	24.6703
4	WT	D254N	-	7.0576	39.1205
4	WT	D254N	-	5.95053	27.81
4	WT	D254N	-	6.67705	35.0154
4	WT	D254N	-	6.36568	31.8258
4	WT	D254N	-	6.12351	29.4504
4	WT	D254N	-	6.69434	35.197
4	WT	D254N	-	5.3278	22.2939
4	WT	D254N	-	6.55596	33.7569
4	WT	D254N	-	5.82944	26.6897
4	WT	D254N	-	6.12351	29.4504
4	WT	D254N	-	5.69106	25.4376
4	WT	D254N	-	4.84345	18.4247
4	WT	D254N	-	6.01972	28.4605
4	WT	D254N	-	6.78083	36.1124
4	WT	D254N	-	4.99914	19.6282
4	WT	D254N	-	5.76025	26.0599
4	WT	D254N	-	6.50407	33.2246
4	WT	D254N	-	7.00571	38.5473
4	WT	D254N	-	6.21	30.2882
4	WT	D254N	-	8.00899	50.3786
4	WT	D254N	-	5.43159	23.1709
4	WT	D254N	-	5.76025	26.0599
4	WT	D254N	-	5.48348	23.6158
4	WT	D254N	-	5.24131	21.5759
4	WT	D254N	-	6.29649	31.1377
4	WT	D254N	-	6.03702	28.6243
4	WT	D254N	-	6.03702	28.6243
4	WT	D254N	-	4.94724	19.2228
4	WT	D254N	-	6.08891	29.1185
4	WT	D254N	-	5.76025	26.0599
4	WT	D254N	-	6.14081	29.617
4	WT	D254N	-	4.79156	18.032
4	WT	D254N	-	5.60457	24.6703
4	WT	D254N	-	5.51808	23.9147
4	WT	D254N	-	5.95053	27.81
4	WT	D254N	-	5.05103	20.0378
4	WT	D254N	-	7.59384	45.2911
4	WT	D254N	-	4.94724	19.2228
4	WT	D254N	-	5.15482	20.8697
4	WT	D254N	-	5.22401	21.4337
4	WT	D254N	-	6.38298	31.999
4	WT	D254N	-	5.2932	22.0053
4	WT	D254N	-	6.50407	33.2246
4	WT	D254N	-	5.89863	27.327
4	WT	D254N	-	5.69106	25.4376
4	WT	D254N	-	6.05432	28.7886
4	WT	D254N	-	4.94724	19.2228
4	WT	D254N	-	9.84259	76.0867
4	WT	D254N	-	6.55596	33.7569
4	WT	D254N	-	5.24131	21.5759
4	WT	D254N	-	4.80886	18.1624
4	WT	D254N	-	4.34181	14.8058
4	WT	D254N	-	5.10292	20.4516
4	WT	D254N	-	6.00242	28.2972
4	WT	D254N	-	5.03373	19.9008
4	WT	D254N	-	5.72565	25.7478
4	WT	D254N	-	4.67047	17.1321
4	WT	D254N	-	4.51479	16.009
4	WT	D254N	-	5.41429	23.0236
4	WT	D254N	-	5.86404	27.0074
4	WT	D254N	-	6.12351	29.4504
4	WT	D254N	-	6.14081	29.617
4	WT	D254N	-	6.85003	36.8531
4	WT	D254N	-	5.63916	24.9758
4	WT	D254N	-	6.12351	29.4504
4	WT	D254N	-	6.95381	37.9783
4	WT	D254N	-	5.48348	23.6158
4	WT	D254N	-	6.14081	29.617
4	WT	D254N	-	7.64574	45.9122
4	WT	D254N	-	5.69106	25.4376
4	WT	D254N	-	5.55267	24.2155
4	WT	D254N	-	5.06833	20.1753
4	WT	D254N	-	7.40356	43.0498
4	WT	D254N	-	5.2759	21.8617
4	WT	D254N	-	5.95053	27.81
4	WT	D254N	-	6.45217	32.6965
4	WT	D254N	-	5.58727	24.5182
4	WT	D254N	-	6.33108	31.4808
4	WT	D254N	-	6.38298	31.999
4	WT	D254N	-	5.44888	23.3187
4	WT	D254N	-	5.91593	27.4876
4	WT	D254N	-	5.95053	27.81
4	WT	D254N	-	5.60457	24.6703
4	WT	D254N	-	5.98512	28.1343
4	WT	D254N	-	6.31379	31.309
4	WT	D254N	-	4.92994	19.0886
4	WT	D254N	-	4.84345	18.4247
4	WT	D254N	-	6.00242	28.2972
4	WT	D254N	-	5.36239	22.5843
4	WT	D254N	-	5.18941	21.1508
4	WT	D254N	-	6.95381	37.9783
4	WT	D254N	-	5.95053	27.81
4	WT	D254N	-	4.49749	15.8866
4	WT	D254N	-	6.1581	29.7841
4	WT	D254N	-	5.51808	23.9147
4	WT	D254N	-	5.58727	24.5182
4	WT	D254N	-	5.79485	26.3739
4	WT	D254N	-	5.12022	20.5905
4	WT	D254N	-	4.70507	17.3869
4	WT	D254N	-	6.71164	35.3791
4	WT	D254N	-	5.86404	27.0074
4	WT	D254N	-	6.50407	33.2246
4	WT	D254N	-	6.07161	28.9533
4	WT	D254N	-	6.03702	28.6243
4	WT	D254N	-	6.21	30.2882
4	WT	D254N	-	5.41429	23.0236
4	WT	D254N	-	5.48348	23.6158
4	WT	D254N	-	6.03702	28.6243
4	WT	D254N	-	5.15482	20.8697
4	WT	D254N	-	5.39699	22.8767
4	WT	D254N	-	5.95053	27.81
4	WT	D254N	-	6.12351	29.4504
4	WT	D254N	-	5.39699	22.8767
4	WT	D254N	-	5.76025	26.0599
4	WT	D254N	-	6.36568	31.8258
4	WT	D254N	-	6.81543	36.4818
4	WT	D254N	-	6.57326	33.9353
4	WT	D254N	-	5.3105	22.1493
4	WT	D254N	-	5.86404	27.0074
4	WT	D254N	-	5.53537	24.0649
4	WT	D254N	-	5.63916	24.9758
4	WT	D254N	-	5.39699	22.8767
4	WT	D254N	-	5.76025	26.0599
4	WT	D254N	-	5.96783	27.9719
4	WT	D254N	-	6.33108	31.4808
4	WT	D254N	-	6.21	30.2882
4	WT	D254N	-	5.95053	27.81
4	WT	D254N	-	5.55267	24.2155
4	WT	D254N	-	5.51808	23.9147
4	WT	D254N	-	5.88134	27.167
4	WT	D254N	-	5.93323	27.6485
4	WT	D254N	-	5.01643	19.7642
4	WT	D254N	-	5.82944	26.6897
4	WT	D254N	-	5.12022	20.5905
4	WT	D254N	-	6.24459	30.6266
4	WT	D254N	-	5.43159	23.1709
4	WT	D254N	-	6.50407	33.2246
4	WT	D254N	-	6.01972	28.4605
4	WT	D254N	-	6.00242	28.2972
4	WT	D254N	-	6.57326	33.9353
4	WT	D254N	-	5.93323	27.6485
4	WT	D254N	-	5.95053	27.81
4	WT	D254N	-	7.29978	41.8513
4	WT	D254N	-	5.58727	24.5182
4	WT	D254N	-	5.15482	20.8697
4	WT	D254N	-	4.63588	16.8793
4	WT	D254N	-	5.48348	23.6158
4	WT	D254N	-	6.31379	31.309
4	WT	D254N	-	5.3278	22.2939
4	WT	D254N	-	5.96783	27.9719
4	WT	D254N	-	6.1581	29.7841
4	WT	D254N	-	6.29649	31.1377
4	WT	D254N	-	6.01972	28.4605
4	WT	D254N	-	5.41429	23.0236
4	WT	D254N	-	5.06833	20.1753
4	WT	D254N	-	5.76025	26.0599
4	WT	D254N	-	6.33108	31.4808
4	WT	D254N	-	5.48348	23.6158
4	WT	D254N	-	5.81214	26.5315
4	WT	D254N	-	6.33108	31.4808
4	WT	D254N	-	6.03702	28.6243
4	WT	D254N	-	5.72565	25.7478
4	WT	D254N	-	5.22401	21.4337
4	WT	D254N	-	6.81543	36.4818
4	WT	D254N	-	5.3278	22.2939
4	WT	D254N	-	5.51808	23.9147
4	WT	D254N	-	7.19599	40.6697
4	WT	D254N	-	5.74295	25.9036
4	WT	D254N	-	5.10292	20.4516
4	WT	D254N	-	5.74295	25.9036
4	WT	D254N	-	4.75696	17.7725
4	WT	D254N	-	5.86404	27.0074
4	WT	D254N	-	5.36239	22.5843
4	WT	D254N	-	5.82944	26.6897
4	WT	D254N	-	8.04359	50.8148
4	WT	D254N	-	6.1581	29.7841
4	WT	D254N	-	5.65646	25.1292
4	WT	D254N	-	6.03702	28.6243
4	WT	D254N	-	6.2273	30.4571
4	WT	D254N	-	5.24131	21.5759
4	WT	D254N	-	5.10292	20.4516
4	WT	D254N	-	4.75696	17.7725
4	WT	D254N	-	5.08563	20.3132
4	WT	D254N	-	6.78083	36.1124
4	WT	D254N	-	6.50407	33.2246
4	WT	D254N	-	5.58727	24.5182
4	WT	D254N	-	5.62186	24.8228
4	WT	D254N	-	5.69106	25.4376
4	WT	D254N	-	6.74624	35.7448
4	WT	D254N	-	6.71164	35.3791
4	WT	D254N	-	5.58727	24.5182
4	WT	D254N	-	5.95053	27.81
4	WT	D254N	-	6.50407	33.2246
4	WT	D254N	-	5.58727	24.5182
4	WT	D254N	-	5.56997	24.3666
4	WT	D254N	-	6.1927	30.1197
4	WT	D254N	-	6.1581	29.7841
4	WT	D254N	-	5.63916	24.9758
4	WT	D254N	-	5.98512	28.1343
4	WT	D254N	-	6.12351	29.4504
4	WT	D254N	-	6.03702	28.6243
4	WT	D254N	-	5.55267	24.2155
4	WT	D254N	-	4.49749	15.8866
4	WT	D254N	-	6.43487	32.5214
4	WT	D254N	-	5.41429	23.0236
4	WT	D254N	-	4.96454	19.3574
4	WT	D254N	-	5.18941	21.1508
4	WT	D254N	-	4.91264	18.9549
4	WT	D254N	-	5.15482	20.8697
4	WT	D254N	-	6.29649	31.1377
4	WT	D254N	-	6.01972	28.4605
4	WT	D254N	-	6.01972	28.4605
4	WT	D254N	-	5.86404	27.0074
4	WT	D254N	-	6.1581	29.7841
4	WT	D254N	-	4.99914	19.6282
4	WT	D254N	-	5.2932	22.0053
4	WT	D254N	-	5.25861	21.7186
4	WT	D254N	-	6.93652	37.7896
4	WT	D254N	-	5.93323	27.6485
4	WT	D254N	-	5.82944	26.6897
4	WT	D254N	-	4.94724	19.2228
4	WT	D254N	-	5.76025	26.0599
4	WT	D254N	-	6.31379	31.309
4	WT	D254N	-	5.41429	23.0236
4	WT	D254N	-	5.69106	25.4376
4	WT	D254N	-	5.25861	21.7186
4	WT	D254N	-	5.95053	27.81
4	WT	D254N	-	5.76025	26.0599
4	WT	D254N	-	6.1927	30.1197
4	WT	D254N	-	5.12022	20.5905
4	WT	D254N	-	6.65975	34.8342
4	WT	D254N	-	7.00571	38.5473
4	WT	D254N	-	5.25861	21.7186
4	WT	D254N	-	6.12351	29.4504
4	WT	D254N	-	5.60457	24.6703
4	WT	D254N	-	5.60457	24.6703
4	WT	D254N	-	5.58727	24.5182
4	WT	D254N	-	4.53209	16.1319
4	WT	D254N	-	8.28576	53.9206
4	WT	D254N	-	5.72565	25.7478
4	WT	D254N	-	5.58727	24.5182
4	WT	D254N	-	5.43159	23.1709
4	WT	D254N	-	5.79485	26.3739
4	WT	D254N	-	5.60457	24.6703
4	WT	D254N	-	5.63916	24.9758
4	WT	D254N	-	6.26189	30.7965
4	WT	D254N	-	5.95053	27.81
4	WT	D254N	-	7.1095	39.6979
4	WT	D254N	-	4.91264	18.9549
4	WT	D254N	-	5.39699	22.8767
4	WT	D254N	-	5.79485	26.3739
4	WT	D254N	-	6.03702	28.6243
4	WT	D254N	-	6.12351	29.4504
4	WT	D254N	-	5.82944	26.6897
4	WT	D254N	-	5.39699	22.8767
4	WT	D254N	-	5.15482	20.8697
4	WT	D254N	-	6.01972	28.4605
4	WT	D254N	-	5.37969	22.7303
4	WT	D254N	-	5.18941	21.1508
4	WT	D254N	-	5.48348	23.6158
4	WT	D254N	-	5.15482	20.8697
4	WT	D254N	-	7.38627	42.8489
4	WT	D254N	-	5.48348	23.6158
4	WT	D254N	-	5.41429	23.0236
4	WT	D254N	-	6.90192	37.4136
4	WT	D254N	-	4.34181	14.8058
4	WT	D254N	-	6.1581	29.7841
4	WT	D254N	-	5.39699	22.8767
4	WT	D254N	-	4.86075	18.5565
4	WT	D254N	-	5.56997	24.3666
4	WT	D254N	-	5.76025	26.0599
4	WT	D254N	-	6.01972	28.4605
4	WT	D254N	-	5.41429	23.0236
4	WT	D254N	-	5.65646	25.1292
4	WT	D254N	-	5.60457	24.6703
4	WT	D254N	-	4.51479	16.009
4	WT	D254N	-	7.74952	47.1672
4	WT	D254N	-	5.86404	27.0074
4	WT	D254N	-	4.84345	18.4247
4	WT	D254N	-	5.55267	24.2155
4	WT	D254N	-	6.72894	35.5618
4	WT	D254N	-	6.33108	31.4808
4	WT	D254N	-	6.31379	31.309
4	WT	D254N	-	5.81214	26.5315
4	WT	D254N	-	5.56997	24.3666
4	WT	D254N	-	6.03702	28.6243
4	WT	D254N	-	5.79485	26.3739
4	WT	D254N	-	6.36568	31.8258
4	WT	D254N	-	6.03702	28.6243
4	WT	D254N	-	5.65646	25.1292
4	WT	D254N	-	6.03702	28.6243
4	WT	D254N	-	6.31379	31.309
4	WT	D254N	-	5.44888	23.3187
4	WT	D254N	-	6.55596	33.7569
4	WT	D254N	-	6.1581	29.7841
4	WT	D254N	-	7.66303	46.1202
4	WT	D254N	-	4.91264	18.9549
4	WT	D254N	-	6.50407	33.2246
4	WT	D254N	-	7.35167	42.4484
4	WT	D254N	-	5.10292	20.4516
4	WT	D254N	-	5.82944	26.6897
4	WT	D254N	-	5.74295	25.9036
4	WT	D254N	-	4.84345	18.4247
4	WT	D254N	-	7.40356	43.0498
4	WT	D254N	-	5.74295	25.9036
4	WT	D254N	-	6.33108	31.4808
4	WT	D254N	-	4.68777	17.2593
4	WT	D254N	-	5.84674	26.8483
4	WT	D254N	-	5.2932	22.0053
4	WT	D254N	-	4.92994	19.0886
4	WT	D254N	-	4.89535	18.8216
4	WT	D254N	-	7.21328	40.8654
4	WT	D254N	-	6.03702	28.6243
4	WT	D254N	-	6.29649	31.1377
4	WT	D254N	-	6.1581	29.7841
4	WT	D254N	-	5.48348	23.6158
4	WT	D254N	-	5.95053	27.81
4	WT	D254N	-	4.84345	18.4247
4	WT	D254N	-	5.86404	27.0074
4	WT	D254N	-	6.12351	29.4504
4	WT	D254N	-	5.62186	24.8228
4	WT	D254N	-	4.86075	18.5565
4	WT	D254N	-	5.36239	22.5843
4	WT	D254N	-	6.21	30.2882
4	WT	D254N	-	4.91264	18.9549
4	WT	D254N	-	7.64574	45.9122
4	WT	D254N	-	6.85003	36.8531
4	WT	D254N	-	7.21328	40.8654
4	WT	D254N	-	5.22401	21.4337
4	WT	D254N	-	7.0576	39.1205
4	WT	D254N	-	6.36568	31.8258
4	WT	D254N	-	5.79485	26.3739
4	WT	D254N	-	8.38955	55.2799
4	WT	D254N	-	6.85003	36.8531
4	WT	D254N	-	5.74295	25.9036
4	WT	D254N	-	5.98512	28.1343
4	WT	D254N	-	6.50407	33.2246
4	WT	D254N	-	5.60457	24.6703
4	WT	D254N	-	6.12351	29.4504
4	WT	D254N	-	5.86404	27.0074
4	WT	D254N	-	5.69106	25.4376
4	WT	D254N	-	5.89863	27.327
4	WT	D254N	-	5.86404	27.0074
4	WT	D254N	-	5.05103	20.0378
4	WT	D254N	-	6.1581	29.7841
4	WT	D254N	-	7.23058	41.0617
4	WT	D254N	-	5.48348	23.6158
4	WT	D254N	-	6.14081	29.617
4	WT	D254N	-	5.24131	21.5759
4	WT	D254N	-	5.69106	25.4376
4	WT	D254N	-	5.43159	23.1709
4	WT	D254N	-	5.69106	25.4376
4	WT	D254N	-	4.68777	17.2593
4	WT	D254N	-	5.25861	21.7186
4	WT	D254N	-	5.86404	27.0074
4	WT	D254N	-	7.02301	38.7379
4	WT	D254N	-	6.1581	29.7841
4	WT	D254N	-	5.41429	23.0236
4	WT	D254N	-	6.26189	30.7965
4	WT	D254N	-	5.12022	20.5905
4	WT	D254N	-	6.03702	28.6243
4	WT	D254N	-	8.09549	51.4725
4	WT	D254N	-	4.98184	19.4926
4	WT	D254N	-	6.26189	30.7965
4	WT	D254N	-	6.46947	32.8721
4	WT	D254N	-	7.42086	43.2512
4	WT	D254N	-	5.93323	27.6485
4	WT	D254N	-	5.86404	27.0074
4	WT	D254N	-	6.78083	36.1124
4	WT	D254N	-	8.25117	53.4713
4	WT	D254N	-	7.73223	46.9569
4	WT	D254N	-	5.98512	28.1343
4	WT	D254N	-	7.35167	42.4484
4	WT	D254N	-	6.78083	36.1124
4	WT	D254N	-	5.63916	24.9758
4	WT	D254N	-	6.03702	28.6243
4	WT	D254N	-	5.2759	21.8617
4	WT	D254N	-	7.47276	43.8583
4	WT	D254N	-	7.49005	44.0615
4	WT	D254N	-	5.44888	23.3187
4	WT	D254N	-	6.03702	28.6243
4	WT	D254N	-	7.35167	42.4484
4	WT	D254N	-	6.08891	29.1185
4	WT	D254N	-	6.21	30.2882
4	WT	D254N	-	7.66303	46.1202
4	WT	D254N	-	5.18941	21.1508
4	WT	D254N	-	5.43159	23.1709
4	WT	D254N	-	6.1581	29.7841
4	WT	D254N	-	6.33108	31.4808
4	WT	D254N	-	5.50078	23.765
4	WT	D254N	-	5.89863	27.327
4	WT	D254N	-	5.12022	20.5905
4	WT	D254N	-	9.7734	75.0207
4	WT	D254N	-	5.39699	22.8767
4	WT	D254N	-	5.69106	25.4376
4	WT	D254N	-	5.43159	23.1709
4	WT	D254N	-	5.58727	24.5182
4	WT	D254N	-	7.50735	44.2653
4	WT	D254N	-	6.67705	35.0154
4	WT	D254N	-	6.86732	37.0395
4	WT	D254N	-	6.60785	34.2934
4	WT	D254N	-	4.27262	14.3376
4	WT	D254N	-	5.98512	28.1343
4	WT	D254N	-	5.60457	24.6703
4	WT	D254N	-	6.60785	34.2934
4	WT	D254N	-	5.55267	24.2155
4	WT	D254N	-	6.27919	30.9669
4	WT	D254N	-	6.1927	30.1197
4	WT	D254N	-	8.02629	50.5964
4	WT	D254N	-	6.64245	34.6534
4	WT	D254N	-	5.74295	25.9036
4	WT	D254N	-	5.24131	21.5759
4	WT	D254N	-	6.86732	37.0395
4	WT	D254N	-	7.0403	38.929
4	WT	D254N	-	5.41429	23.0236
4	WT	D254N	-	4.89535	18.8216
4	WT	D254N	-	6.55596	33.7569
4	WT	D254N	-	5.60457	24.6703
4	WT	D254N	-	6.86732	37.0395
4	WT	D254N	-	4.94724	19.2228
4	WT	D254N	-	5.48348	23.6158
4	WT	D254N	-	6.65975	34.8342
4	WT	D254N	-	5.63916	24.9758
33	WT	D254N	-	5.36239	22.5843
33	WT	D254N	-	5.48348	23.6158
33	WT	D254N	-	6.76354	35.9284
33	WT	D254N	-	6.55596	33.7569
33	WT	D254N	-	6.03702	28.6243
33	WT	D254N	-	7.02301	38.7379
33	WT	D254N	-	8.26847	53.6957
33	WT	D254N	-	6.2273	30.4571
33	WT	D254N	-	7.40356	43.0498
33	WT	D254N	-	8.59713	58.0493
33	WT	D254N	-	6.48677	33.0481
33	WT	D254N	-	5.76025	26.0599
33	WT	D254N	-	5.89863	27.327
33	WT	D254N	-	6.78083	36.1124
33	WT	D254N	-	6.60785	34.2934
33	WT	D254N	-	8.80471	60.8863
33	WT	D254N	-	8.44145	55.9659
33	WT	D254N	-	6.29649	31.1377
33	WT	D254N	-	6.78083	36.1124
33	WT	D254N	-	7.57654	45.085
33	WT	D254N	-	5.05103	20.0378
33	WT	D254N	-	5.93323	27.6485
33	WT	D254N	-	6.1581	29.7841
33	WT	D254N	-	7.85331	48.4391
33	WT	D254N	-	5.2932	22.0053
33	WT	D254N	-	5.88134	27.167
33	WT	D254N	-	6.1581	29.7841
33	WT	D254N	-	6.50407	33.2246
33	WT	D254N	-	6.01972	28.4605
33	WT	D254N	-	4.84345	18.4247
33	WT	D254N	-	6.12351	29.4504
33	WT	D254N	-	5.51808	23.9147
33	WT	D254N	-	6.74624	35.7448
33	WT	D254N	-	7.02301	38.7379
33	WT	D254N	-	5.74295	25.9036
33	WT	D254N	-	6.00242	28.2972
33	WT	D254N	-	6.74624	35.7448
33	WT	D254N	-	8.09549	51.4725
33	WT	D254N	-	6.79813	36.2969
33	WT	D254N	-	7.73223	46.9569
33	WT	D254N	-	7.68033	46.3287
33	WT	D254N	-	7.0922	39.505
33	WT	D254N	-	7.35167	42.4484
33	WT	D254N	-	5.48348	23.6158
33	WT	D254N	-	7.0749	39.3125
33	WT	D254N	-	8.54523	57.3506
33	WT	D254N	-	7.42086	43.2512
33	WT	D254N	-	7.9571	49.7278
33	WT	D254N	-	6.45217	32.6965
33	WT	D254N	-	7.0576	39.1205
33	WT	D254N	-	6.79813	36.2969
33	WT	D254N	-	5.24131	21.5759
33	WT	D254N	-	5.79485	26.3739
33	WT	D254N	-	6.2273	30.4571
33	WT	D254N	-	5.25861	21.7186
33	WT	D254N	-	6.52136	33.4016
33	WT	D254N	-	5.79485	26.3739
33	WT	D254N	-	6.69434	35.197
33	WT	D254N	-	8.38955	55.2799
33	WT	D254N	-	7.38627	42.8489
33	WT	D254N	-	6.12351	29.4504
33	WT	D254N	-	6.65975	34.8342
33	WT	D254N	-	7.31707	42.0499
33	WT	D254N	-	7.26518	41.4555
33	WT	D254N	-	6.01972	28.4605
33	WT	D254N	-	5.41429	23.0236
33	WT	D254N	-	6.1581	29.7841
33	WT	D254N	-	5.84674	26.8483
33	WT	D254N	-	5.01643	19.7642
33	WT	D254N	-	4.89535	18.8216
33	WT	D254N	-	5.81214	26.5315
33	WT	D254N	-	6.27919	30.9669
33	WT	D254N	-	5.72565	25.7478
33	WT	D254N	-	5.58727	24.5182
33	WT	D254N	-	6.21	30.2882
33	WT	D254N	-	5.96783	27.9719
33	WT	D254N	-	7.17869	40.4744
33	WT	D254N	-	5.74295	25.9036
33	WT	D254N	-	7.19599	40.6697
33	WT	D254N	-	7.14409	40.0852
33	WT	D254N	-	5.15482	20.8697
33	WT	D254N	-	6.05432	28.7886
33	WT	D254N	-	5.74295	25.9036
33	WT	D254N	-	6.14081	29.617
33	WT	D254N	-	6.33108	31.4808
33	WT	D254N	-	6.31379	31.309
33	WT	D254N	-	6.65975	34.8342
33	WT	D254N	-	5.96783	27.9719
33	WT	D254N	-	8.11278	51.6927
33	WT	D254N	-	5.37969	22.7303
33	WT	D254N	-	5.81214	26.5315
33	WT	D254N	-	7.90521	49.0813
33	WT	D254N	-	4.86075	18.5565
33	WT	D254N	-	7.17869	40.4744
33	WT	D254N	-	5.25861	21.7186
33	WT	D254N	-	4.98184	19.4926
33	WT	D254N	-	5.37969	22.7303
33	WT	D254N	-	6.05432	28.7886
33	WT	D254N	-	6.00242	28.2972
33	WT	D254N	-	5.69106	25.4376
33	WT	D254N	-	7.17869	40.4744
33	WT	D254N	-	6.69434	35.197
33	WT	D254N	-	5.56997	24.3666
33	WT	D254N	-	6.71164	35.3791
33	WT	D254N	-	8.14738	52.1346
33	WT	D254N	-	5.98512	28.1343
33	WT	D254N	-	6.78083	36.1124
33	WT	D254N	-	6.78083	36.1124
33	WT	D254N	-	6.59056	34.1141
33	WT	D254N	-	5.15482	20.8697
33	WT	D254N	-	5.51808	23.9147
33	WT	D254N	-	4.49749	15.8866
33	WT	D254N	-	5.10292	20.4516
33	WT	D254N	-	5.86404	27.0074
33	WT	D254N	-	5.25861	21.7186
33	WT	D254N	-	5.91593	27.4876
33	WT	D254N	-	5.65646	25.1292
33	WT	D254N	-	4.99914	19.6282
33	WT	D254N	-	5.69106	25.4376
33	WT	D254N	-	5.2932	22.0053
33	WT	D254N	-	5.01643	19.7642
33	WT	D254N	-	4.99914	19.6282
33	WT	D254N	-	8.18198	52.5783
33	WT	D254N	-	6.26189	30.7965
33	WT	D254N	-	5.89863	27.327
33	WT	D254N	-	7.55925	44.8794
33	WT	D254N	-	7.21328	40.8654
33	WT	D254N	-	7.24788	41.2584
33	WT	D254N	-	5.41429	23.0236
33	WT	D254N	-	5.22401	21.4337
33	WT	D254N	-	6.12351	29.4504
33	WT	D254N	-	6.2273	30.4571
33	WT	D254N	-	5.60457	24.6703
33	WT	D254N	-	5.3105	22.1493
33	WT	D254N	-	6.03702	28.6243
33	WT	D254N	-	5.41429	23.0236
33	WT	D254N	-	7.66303	46.1202
33	WT	D254N	-	6.65975	34.8342
33	WT	D254N	-	7.21328	40.8654
33	WT	D254N	-	6.52136	33.4016
33	WT	D254N	-	5.88134	27.167
33	WT	D254N	-	5.06833	20.1753
33	WT	D254N	-	5.81214	26.5315
33	WT	D254N	-	5.37969	22.7303
33	WT	D254N	-	5.55267	24.2155
33	WT	D254N	-	5.51808	23.9147
33	WT	D254N	-	6.05432	28.7886
33	WT	D254N	-	7.02301	38.7379
33	WT	D254N	-	5.63916	24.9758
33	WT	D254N	-	5.65646	25.1292
33	WT	D254N	-	6.33108	31.4808
33	WT	D254N	-	8.19927	52.8008
33	WT	D254N	-	5.39699	22.8767
33	WT	D254N	-	6.03702	28.6243
33	WT	D254N	-	5.58727	24.5182
33	WT	D254N	-	5.22401	21.4337
33	WT	D254N	-	5.65646	25.1292
33	WT	D254N	-	6.55596	33.7569
33	WT	D254N	-	5.48348	23.6158
33	WT	D254N	-	5.41429	23.0236
33	WT	D254N	-	7.64574	45.9122
33	WT	D254N	-	4.98184	19.4926
33	WT	D254N	-	6.05432	28.7886
33	WT	D254N	-	6.1581	29.7841
33	WT	D254N	-	5.51808	23.9147
33	WT	D254N	-	5.98512	28.1343
33	WT	D254N	-	5.24131	21.5759
33	WT	D254N	-	7.0403	38.929
33	WT	D254N	-	8.04359	50.8148
33	WT	D254N	-	7.76682	47.378
33	WT	D254N	-	6.86732	37.0395
33	WT	D254N	-	4.98184	19.4926
33	WT	D254N	-	6.62515	34.4732
33	WT	D254N	-	7.76682	47.378
33	WT	D254N	-	6.08891	29.1185
33	WT	D254N	-	7.90521	49.0813
33	WT	D254N	-	5.48348	23.6158
33	WT	D254N	-	5.65646	25.1292
33	WT	D254N	-	6.1754	29.9516
33	WT	D254N	-	5.36239	22.5843
33	WT	D254N	-	5.55267	24.2155
33	WT	D254N	-	5.51808	23.9147
33	WT	D254N	-	5.37969	22.7303
33	WT	D254N	-	5.89863	27.327
33	WT	D254N	-	5.56997	24.3666
33	WT	D254N	-	5.20671	21.292
33	WT	D254N	-	7.35167	42.4484
33	WT	D254N	-	5.46618	23.467
33	WT	D254N	-	5.36239	22.5843
33	WT	D254N	-	7.0922	39.505
33	WT	D254N	-	6.93652	37.7896
33	WT	D254N	-	6.29649	31.1377
33	WT	D254N	-	7.9225	49.2964
33	WT	D254N	-	7.21328	40.8654
33	WT	D254N	-	7.9744	49.9443
33	WT	D254N	-	7.26518	41.4555
33	WT	D254N	-	7.64574	45.9122
33	WT	D254N	-	6.24459	30.6266
33	WT	D254N	-	7.00571	38.5473
33	WT	D254N	-	6.05432	28.7886
33	WT	D254N	-	8.04359	50.8148
33	WT	D254N	-	8.33766	54.5982
33	WT	D254N	-	7.55925	44.8794
33	WT	D254N	-	8.47604	56.4256
33	WT	D254N	-	8.11278	51.6927
33	WT	D254N	-	6.24459	30.6266
33	WT	D254N	-	9.37554	69.0371
33	WT	D254N	-	7.62844	45.7047
33	WT	D254N	-	5.96783	27.9719
33	WT	D254N	-	5.95053	27.81
33	WT	D254N	-	6.1927	30.1197
33	WT	D254N	-	9.7388	74.4905
33	WT	D254N	-	5.48348	23.6158
33	WT	D254N	-	6.60785	34.2934
33	WT	D254N	-	5.84674	26.8483
33	WT	D254N	-	6.05432	28.7886
33	WT	D254N	-	6.86732	37.0395
33	WT	D254N	-	6.71164	35.3791
33	WT	D254N	-	7.17869	40.4744
33	WT	D254N	-	7.19599	40.6697
33	WT	D254N	-	6.45217	32.6965
33	WT	D254N	-	6.1581	29.7841
33	WT	D254N	-	5.76025	26.0599
33	WT	D254N	-	6.52136	33.4016
33	WT	D254N	-	6.2273	30.4571
33	WT	D254N	-	6.33108	31.4808
33	WT	D254N	-	5.88134	27.167
33	WT	D254N	-	6.1581	29.7841
33	WT	D254N	-	7.24788	41.2584
33	WT	D254N	-	7.0922	39.505
33	WT	D254N	-	6.1581	29.7841
33	WT	D254N	-	7.76682	47.378
33	WT	D254N	-	5.65646	25.1292
33	WT	D254N	-	6.67705	35.0154
33	WT	D254N	-	5.84674	26.8483
33	WT	D254N	-	8.04359	50.8148
33	WT	D254N	-	7.14409	40.0852
33	WT	D254N	-	7.40356	43.0498
33	WT	D254N	-	6.76354	35.9284
33	WT	D254N	-	7.16139	40.2796
33	WT	D254N	-	7.85331	48.4391
33	WT	D254N	-	7.78412	47.5893
33	WT	D254N	-	6.74624	35.7448
33	WT	D254N	-	5.25861	21.7186
33	WT	D254N	-	5.79485	26.3739
33	WT	D254N	-	6.01972	28.4605
33	WT	D254N	-	4.80886	18.1624
33	WT	D254N	-	5.58727	24.5182
33	WT	D254N	-	5.3278	22.2939
33	WT	D254N	-	7.26518	41.4555
33	WT	D254N	-	6.60785	34.2934
33	WT	D254N	-	5.3451	22.4389
33	WT	D254N	-	6.81543	36.4818
33	WT	D254N	-	5.82944	26.6897
33	WT	D254N	-	7.02301	38.7379
33	WT	D254N	-	5.24131	21.5759
33	WT	D254N	-	6.48677	33.0481
33	WT	D254N	-	6.21	30.2882
33	WT	D254N	-	4.65317	17.0055
33	WT	D254N	-	6.1754	29.9516
33	WT	D254N	-	7.14409	40.0852
33	WT	D254N	-	7.21328	40.8654
33	WT	D254N	-	6.78083	36.1124
33	WT	D254N	-	5.51808	23.9147
33	WT	D254N	-	5.77755	26.2166
33	WT	D254N	-	6.29649	31.1377
33	WT	D254N	-	9.06418	64.5277
33	WT	D254N	-	6.01972	28.4605
33	WT	D254N	-	6.48677	33.0481
33	WT	D254N	-	6.12351	29.4504
33	WT	D254N	-	7.43816	43.4531
33	WT	D254N	-	5.39699	22.8767
33	WT	D254N	-	5.69106	25.4376
33	WT	D254N	-	5.88134	27.167
33	WT	D254N	-	8.90849	62.3302
33	WT	D254N	-	7.74952	47.1672
33	WT	D254N	-	6.76354	35.9284
33	WT	D254N	-	5.60457	24.6703
18	WT	D254N	-	7.21328	40.8654
18	WT	D254N	-	7.68033	46.3287
18	WT	D254N	-	7.47276	43.8583
18	WT	D254N	-	7.00571	38.5473
18	WT	D254N	-	7.38627	42.8489
18	WT	D254N	-	8.66632	58.9874
18	WT	D254N	-	7.9571	49.7278
18	WT	D254N	-	6.48677	33.0481
18	WT	D254N	-	9.68691	73.6987
18	WT	D254N	-	7.80142	47.801
18	WT	D254N	-	9.42743	69.8035
18	WT	D254N	-	7.50735	44.2653
18	WT	D254N	-	8.14738	52.1346
18	WT	D254N	-	9.21986	66.7634
18	WT	D254N	-	9.13337	65.5167
18	WT	D254N	-	7.52465	44.4695
18	WT	D254N	-	7.78412	47.5893
18	WT	D254N	-	7.62844	45.7047
18	WT	D254N	-	7.64574	45.9122
18	WT	D254N	-	6.86732	37.0395
18	WT	D254N	-	9.65231	73.1732
18	WT	D254N	-	7.74952	47.1672
18	WT	D254N	-	8.30306	54.146
18	WT	D254N	-	8.14738	52.1346
18	WT	D254N	-	7.47276	43.8583
18	WT	D254N	-	7.00571	38.5473
18	WT	D254N	-	7.23058	41.0617
18	WT	D254N	-	7.81872	48.0132
18	WT	D254N	-	8.77011	60.4088
18	WT	D254N	-	5.39699	22.8767
18	WT	D254N	-	5.76025	26.0599
18	WT	D254N	-	5.76025	26.0599
18	WT	D254N	-	7.62844	45.7047
18	WT	D254N	-	8.09549	51.4725
18	WT	D254N	-	8.09549	51.4725
18	WT	D254N	-	8.28576	53.9206
18	WT	D254N	-	5.25861	21.7186
18	WT	D254N	-	7.9917	50.1612
18	WT	D254N	-	7.0403	38.929
18	WT	D254N	-	6.90192	37.4136
18	WT	D254N	-	6.40028	32.1727
18	WT	D254N	-	6.31379	31.309
18	WT	D254N	-	5.95053	27.81
18	WT	D254N	-	6.95381	37.9783
18	WT	D254N	-	6.14081	29.617
18	WT	D254N	-	7.0576	39.1205
18	WT	D254N	-	7.59384	45.2911
18	WT	D254N	-	7.69763	46.5376
18	WT	D254N	-	7.42086	43.2512
18	WT	D254N	-	10.0502	79.3298
18	WT	D254N	-	7.21328	40.8654
18	WT	D254N	-	7.02301	38.7379
18	WT	D254N	-	6.48677	33.0481
18	WT	D254N	-	6.52136	33.4016
18	WT	D254N	-	9.92908	77.4297
18	WT	D254N	-	8.14738	52.1346
18	WT	D254N	-	7.28248	41.6532
18	WT	D254N	-	7.59384	45.2911
18	WT	D254N	-	8.75281	60.1707
18	WT	D254N	-	10.275	82.9195
18	WT	D254N	-	6.45217	32.6965
18	WT	D254N	-	7.68033	46.3287
18	WT	D254N	-	7.57654	45.085
18	WT	D254N	-	6.85003	36.8531
18	WT	D254N	-	7.17869	40.4744
18	WT	D254N	-	4.94724	19.2228
18	WT	D254N	-	6.2273	30.4571
18	WT	D254N	-	7.28248	41.6532
18	WT	D254N	-	5.96783	27.9719
18	WT	D254N	-	6.48677	33.0481
18	WT	D254N	-	6.71164	35.3791
18	WT	D254N	-	5.10292	20.4516
18	WT	D254N	-	6.48677	33.0481
18	WT	D254N	-	7.24788	41.2584
18	WT	D254N	-	7.42086	43.2512
18	WT	D254N	-	7.31707	42.0499
18	WT	D254N	-	5.05103	20.0378
18	WT	D254N	-	5.60457	24.6703
18	WT	D254N	-	7.38627	42.8489
18	WT	D254N	-	5.82944	26.6897
18	WT	D254N	-	7.62844	45.7047
18	WT	D254N	-	7.02301	38.7379
18	WT	D254N	-	8.49334	56.6561
18	WT	D254N	-	8.02629	50.5964
18	WT	D254N	-	7.73223	46.9569
18	WT	D254N	-	7.21328	40.8654
18	WT	D254N	-	7.74952	47.1672
18	WT	D254N	-	9.7561	74.7553
18	WT	D254N	-	8.64902	58.7522
18	WT	D254N	-	7.74952	47.1672
18	WT	D254N	-	6.34838	31.6531
18	WT	D254N	-	6.31379	31.309
18	WT	D254N	-	7.02301	38.7379
18	WT	D254N	-	5.3105	22.1493
18	WT	D254N	-	6.1581	29.7841
18	WT	D254N	-	7.45546	43.6555
18	WT	D254N	-	9.11607	65.2687
18	WT	D254N	-	7.42086	43.2512
18	WT	D254N	-	7.38627	42.8489
18	WT	D254N	-	6.33108	31.4808
18	WT	D254N	-	5.81214	26.5315
18	WT	D254N	-	6.86732	37.0395
18	WT	D254N	-	5.60457	24.6703
18	WT	D254N	-	8.8393	61.3657
18	WT	D254N	-	7.26518	41.4555
18	WT	D254N	-	4.94724	19.2228
18	WT	D254N	-	5.89863	27.327
18	WT	D254N	-	6.50407	33.2246
18	WT	D254N	-	6.2273	30.4571
18	WT	D254N	-	4.96454	19.3574
18	WT	D254N	-	6.12351	29.4504
18	WT	D254N	-	5.05103	20.0378
18	WT	D254N	-	5.15482	20.8697
18	WT	D254N	-	7.47276	43.8583
18	WT	D254N	-	7.9744	49.9443
18	WT	D254N	-	7.38627	42.8489
18	WT	D254N	-	8.14738	52.1346
18	WT	D254N	-	7.23058	41.0617
18	WT	D254N	-	7.21328	40.8654
18	WT	D254N	-	8.30306	54.146
18	WT	D254N	-	6.57326	33.9353
18	WT	D254N	-	7.74952	47.1672
18	WT	D254N	-	6.90192	37.4136
18	WT	D254N	-	7.57654	45.085
18	WT	D254N	-	7.17869	40.4744
18	WT	D254N	-	10.0329	79.0569
18	WT	D254N	-	7.21328	40.8654
18	WT	D254N	-	7.74952	47.1672
18	WT	D254N	-	9.91178	77.1602
18	WT	D254N	-	7.02301	38.7379
18	WT	D254N	-	6.86732	37.0395
18	WT	D254N	-	7.28248	41.6532
18	WT	D254N	-	4.63588	16.8793
18	WT	D254N	-	6.64245	34.6534
18	WT	D254N	-	6.12351	29.4504
18	WT	D254N	-	5.76025	26.0599
18	WT	D254N	-	4.86075	18.5565
18	WT	D254N	-	5.41429	23.0236
18	WT	D254N	-	5.20671	21.292
18	WT	D254N	-	7.78412	47.5893
18	WT	D254N	-	9.61771	72.6496
18	WT	D254N	-	5.25861	21.7186
18	WT	D254N	-	6.57326	33.9353
18	WT	D254N	-	6.48677	33.0481
18	WT	D254N	-	7.38627	42.8489
18	WT	D254N	-	7.57654	45.085
18	WT	D254N	-	5.79485	26.3739
18	WT	D254N	-	7.21328	40.8654
18	WT	D254N	-	6.55596	33.7569
18	WT	D254N	-	7.78412	47.5893
18	WT	D254N	-	8.28576	53.9206
18	WT	D254N	-	7.81872	48.0132
18	WT	D254N	-	7.29978	41.8513
18	WT	D254N	-	7.87061	48.6527
18	WT	D254N	-	6.60785	34.2934
18	WT	D254N	-	7.57654	45.085
18	WT	D254N	-	6.08891	29.1185
18	WT	D254N	-	8.28576	53.9206
18	WT	D254N	-	8.00899	50.3786
18	WT	D254N	-	6.93652	37.7896
18	WT	D254N	-	7.1095	39.6979
18	WT	D254N	-	5.58727	24.5182
18	WT	D254N	-	5.76025	26.0599
18	WT	D254N	-	7.76682	47.378
18	WT	D254N	-	7.73223	46.9569
18	WT	D254N	-	6.33108	31.4808
18	WT	D254N	-	6.60785	34.2934
18	WT	D254N	-	5.51808	23.9147
18	WT	D254N	-	5.41429	23.0236
18	WT	D254N	-	5.95053	27.81
18	WT	D254N	-	6.31379	31.309
18	WT	D254N	-	10.5691	87.7337
18	WT	D254N	-	7.35167	42.4484
18	WT	D254N	-	9.30635	68.0219
18	WT	D254N	-	7.50735	44.2653
18	WT	D254N	-	6.50407	33.2246
18	WT	D254N	-	7.21328	40.8654
18	WT	D254N	-	9.37554	69.0371
18	WT	D254N	-	8.16468	52.3562
18	WT	D254N	-	7.31707	42.0499
18	WT	D254N	-	8.04359	50.8148
18	WT	D254N	-	6.67705	35.0154
18	WT	D254N	-	6.52136	33.4016
18	WT	D254N	-	4.70507	17.3869
18	WT	D254N	-	5.96783	27.9719
18	WT	D254N	-	7.47276	43.8583
18	WT	D254N	-	8.66632	58.9874
18	WT	D254N	-	6.12351	29.4504
18	WT	D254N	-	7.02301	38.7379
18	WT	D254N	-	5.36239	22.5843
18	WT	D254N	-	4.35911	14.924
18	WT	D254N	-	5.3451	22.4389
18	WT	D254N	-	5.24131	21.5759
18	WT	D254N	-	8.49334	56.6561
18	WT	D254N	-	9.92908	77.4297
18	WT	D254N	-	8.30306	54.146
18	WT	D254N	-	9.30635	68.0219
18	WT	D254N	-	8.49334	56.6561
18	WT	D254N	-	6.36568	31.8258
18	WT	D254N	-	8.04359	50.8148
18	WT	D254N	-	5.2759	21.8617
18	WT	D254N	-	4.91264	18.9549
18	WT	D254N	-	5.76025	26.0599
18	WT	D254N	-	4.89535	18.8216
18	WT	D254N	-	6.1927	30.1197
18	WT	D254N	-	7.29978	41.8513
18	WT	D254N	-	6.21	30.2882
18	WT	D254N	-	5.58727	24.5182
18	WT	D254N	-	6.03702	28.6243
18	WT	D254N	-	4.75696	17.7725
18	WT	D254N	-	6.55596	33.7569
18	WT	D254N	-	4.61858	16.7535
18	WT	D254N	-	5.89863	27.327
18	WT	D254N	-	6.83273	36.6672
18	WT	D254N	-	5.76025	26.0599
18	WT	D254N	-	5.01643	19.7642
18	WT	D254N	-	5.48348	23.6158
18	WT	D254N	-	5.01643	19.7642
18	WT	D254N	-	4.84345	18.4247
18	WT	D254N	-	6.48677	33.0481
18	WT	D254N	-	4.96454	19.3574
18	WT	D254N	-	6.50407	33.2246
18	WT	D254N	-	6.86732	37.0395
18	WT	D254N	-	5.10292	20.4516
18	WT	D254N	-	6.29649	31.1377
18	WT	D254N	-	4.92994	19.0886
18	WT	D254N	-	5.98512	28.1343
20	WT	D254N	-	5.79485	26.3739
20	WT	D254N	-	8.21657	53.0238
20	WT	D254N	-	8.64902	58.7522
20	WT	D254N	-	8.40685	55.5081
20	WT	D254N	-	8.04359	50.8148
20	WT	D254N	-	7.0403	38.929
20	WT	D254N	-	9.58312	72.1279
20	WT	D254N	-	8.61443	58.2831
20	WT	D254N	-	8.8393	61.3657
20	WT	D254N	-	9.30635	68.0219
20	WT	D254N	-	8.97769	63.3022
20	WT	D254N	-	6.41757	32.3468
20	WT	D254N	-	8.71821	59.696
20	WT	D254N	-	7.9744	49.9443
20	WT	D254N	-	7.73223	46.9569
20	WT	D254N	-	6.12351	29.4504
20	WT	D254N	-	7.33437	42.2489
20	WT	D254N	-	7.74952	47.1672
20	WT	D254N	-	5.2759	21.8617
20	WT	D254N	-	7.23058	41.0617
20	WT	D254N	-	6.14081	29.617
20	WT	D254N	-	5.98512	28.1343
20	WT	D254N	-	7.78412	47.5893
20	WT	D254N	-	9.39284	69.2921
20	WT	D254N	-	9.04688	64.2817
20	WT	D254N	-	8.38955	55.2799
20	WT	D254N	-	9.7388	74.4905
20	WT	D254N	-	8.92579	62.5725
20	WT	D254N	-	7.35167	42.4484
20	WT	D254N	-	8.49334	56.6561
20	WT	D254N	-	7.78412	47.5893
20	WT	D254N	-	8.64902	58.7522
20	WT	D254N	-	8.30306	54.146
20	WT	D254N	-	7.74952	47.1672
20	WT	D254N	-	6.48677	33.0481
20	WT	D254N	-	6.57326	33.9353
20	WT	D254N	-	7.31707	42.0499
20	WT	D254N	-	9.39284	69.2921
20	WT	D254N	-	8.78741	60.6473
20	WT	D254N	-	8.16468	52.3562
20	WT	D254N	-	8.8393	61.3657
20	WT	D254N	-	7.52465	44.4695
20	WT	D254N	-	9.18526	66.2633
20	WT	D254N	-	7.81872	48.0132
20	WT	D254N	-	8.56253	57.583
20	WT	D254N	-	8.16468	52.3562
20	WT	D254N	-	9.18526	66.2633
20	WT	D254N	-	7.9571	49.7278
20	WT	D254N	-	7.24788	41.2584
20	WT	D254N	-	6.1581	29.7841
20	WT	D254N	-	6.48677	33.0481
20	WT	D254N	-	7.78412	47.5893
20	WT	D254N	-	9.42743	69.8035
20	WT	D254N	-	7.21328	40.8654
20	WT	D254N	-	7.88791	48.8668
20	WT	D254N	-	7.9744	49.9443
20	WT	D254N	-	7.42086	43.2512
20	WT	D254N	-	7.35167	42.4484
20	WT	D254N	-	7.74952	47.1672
20	WT	D254N	-	7.0403	38.929
20	WT	D254N	-	7.47276	43.8583
20	WT	D254N	-	7.66303	46.1202
20	WT	D254N	-	6.00242	28.2972
20	WT	D254N	-	6.95381	37.9783
20	WT	D254N	-	8.13008	51.9134
20	WT	D254N	-	7.33437	42.2489
20	WT	D254N	-	9.04688	64.2817
20	WT	D254N	-	8.56253	57.583
20	WT	D254N	-	7.42086	43.2512
20	WT	D254N	-	8.90849	62.3302
20	WT	D254N	-	6.60785	34.2934
20	WT	D254N	-	8.21657	53.0238
20	WT	D254N	-	7.0922	39.505
20	WT	D254N	-	8.21657	53.0238
20	WT	D254N	-	6.65975	34.8342
20	WT	D254N	-	6.1754	29.9516
20	WT	D254N	-	6.60785	34.2934
20	WT	D254N	-	7.40356	43.0498
20	WT	D254N	-	8.26847	53.6957
20	WT	D254N	-	8.66632	58.9874
20	WT	D254N	-	6.86732	37.0395
20	WT	D254N	-	5.95053	27.81
20	WT	D254N	-	8.78741	60.6473
20	WT	D254N	-	8.77011	60.4088
20	WT	D254N	-	8.19927	52.8008
20	WT	D254N	-	8.77011	60.4088
20	WT	D254N	-	8.23387	53.2473
20	WT	D254N	-	7.17869	40.4744
20	WT	D254N	-	7.76682	47.378
20	WT	D254N	-	5.76025	26.0599
20	WT	D254N	-	9.99827	78.5126
20	WT	D254N	-	6.67705	35.0154
20	WT	D254N	-	8.8393	61.3657
20	WT	D254N	-	8.25117	53.4713
20	WT	D254N	-	9.53122	71.3489
20	WT	D254N	-	8.44145	55.9659
20	WT	D254N	-	7.21328	40.8654
20	WT	D254N	-	7.69763	46.5376
20	WT	D254N	-	5.91593	27.4876
20	WT	D254N	-	7.0922	39.505
20	WT	D254N	-	7.80142	47.801
20	WT	D254N	-	8.94309	62.8152
20	WT	D254N	-	8.54523	57.3506
20	WT	D254N	-	7.81872	48.0132
20	WT	D254N	-	8.02629	50.5964
20	WT	D254N	-	6.69434	35.197
20	WT	D254N	-	6.88462	37.2263
20	WT	D254N	-	9.46203	70.3167
20	WT	D254N	-	8.71821	59.696
20	WT	D254N	-	7.62844	45.7047
20	WT	D254N	-	7.9744	49.9443
20	WT	D254N	-	7.43816	43.4531
20	WT	D254N	-	9.56582	71.8678
20	WT	D254N	-	8.54523	57.3506
20	WT	D254N	-	7.38627	42.8489
20	WT	D254N	-	6.36568	31.8258
20	WT	D254N	-	5.58727	24.5182
20	WT	D254N	-	5.69106	25.4376
20	WT	D254N	-	6.46947	32.8721
20	WT	D254N	-	6.38298	31.999
20	WT	D254N	-	7.02301	38.7379
20	WT	D254N	-	4.84345	18.4247
20	WT	D254N	-	6.69434	35.197
20	WT	D254N	-	7.28248	41.6532
20	WT	D254N	-	6.26189	30.7965
20	WT	D254N	-	6.78083	36.1124
20	WT	D254N	-	6.50407	33.2246
20	WT	D254N	-	7.9398	49.5119
20	WT	D254N	-	8.94309	62.8152
20	WT	D254N	-	5.98512	28.1343
20	WT	D254N	-	7.26518	41.4555
20	WT	D254N	-	5.36239	22.5843
20	WT	D254N	-	7.26518	41.4555
20	WT	D254N	-	7.19599	40.6697
20	WT	D254N	-	7.80142	47.801
20	WT	D254N	-	7.12679	39.8913
20	WT	D254N	-	6.93652	37.7896
20	WT	D254N	-	7.73223	46.9569
20	WT	D254N	-	6.50407	33.2246
20	WT	D254N	-	7.12679	39.8913
20	WT	D254N	-	5.25861	21.7186
20	WT	D254N	-	7.26518	41.4555
20	WT	D254N	-	5.79485	26.3739
20	WT	D254N	-	6.1754	29.9516
20	WT	D254N	-	8.32036	54.3718
20	WT	D254N	-	6.31379	31.309
20	WT	D254N	-	8.73551	59.9331
20	WT	D254N	-	7.66303	46.1202
20	WT	D254N	-	7.40356	43.0498
20	WT	D254N	-	8.66632	58.9874
20	WT	D254N	-	10.0848	79.8769
20	WT	D254N	-	10.7075	90.0462
20	WT	D254N	-	7.57654	45.085
20	WT	D254N	-	8.49334	56.6561
20	WT	D254N	-	7.26518	41.4555
20	WT	D254N	-	8.54523	57.3506
20	WT	D254N	-	7.9398	49.5119
20	WT	D254N	-	8.00899	50.3786
20	WT	D254N	-	9.09877	65.0213
20	WT	D254N	-	6.76354	35.9284
20	WT	D254N	-	7.59384	45.2911
20	WT	D254N	-	8.42415	55.7368
20	WT	D254N	-	9.94638	77.6998
20	WT	D254N	-	8.45874	56.1955
20	WT	D254N	-	8.47604	56.4256
20	WT	D254N	-	8.32036	54.3718
20	WT	D254N	-	8.35496	54.8249
20	WT	D254N	-	7.23058	41.0617
20	WT	D254N	-	8.06089	51.0335
20	WT	D254N	-	8.64902	58.7522
20	WT	D254N	-	7.21328	40.8654
20	WT	D254N	-	10.0156	78.7846
20	WT	D254N	-	9.23716	67.0141
20	WT	D254N	-	6.64245	34.6534
20	WT	D254N	-	8.13008	51.9134
20	WT	D254N	-	7.16139	40.2796
20	WT	D254N	-	6.31379	31.309
20	WT	D254N	-	7.24788	41.2584
20	WT	D254N	-	8.14738	52.1346
20	WT	D254N	-	8.14738	52.1346
20	WT	D254N	-	7.47276	43.8583
20	WT	D254N	-	7.35167	42.4484
20	WT	D254N	-	8.64902	58.7522
20	WT	D254N	-	7.24788	41.2584
20	WT	D254N	-	6.12351	29.4504
20	WT	D254N	-	6.52136	33.4016
20	WT	D254N	-	7.02301	38.7379
20	WT	D254N	-	6.12351	29.4504
20	WT	D254N	-	6.72894	35.5618
20	WT	D254N	-	7.0403	38.929
20	WT	D254N	-	9.21986	66.7634
20	WT	D254N	-	8.33766	54.5982
20	WT	D254N	-	10.1367	80.701
20	WT	D254N	-	7.49005	44.0615
20	WT	D254N	-	8.64902	58.7522
20	WT	D254N	-	8.80471	60.8863
20	WT	D254N	-	7.9917	50.1612
20	WT	D254N	-	7.9225	49.2964
20	WT	D254N	-	8.56253	57.583
20	WT	D254N	-	6.86732	37.0395
20	WT	D254N	-	7.26518	41.4555
20	WT	D254N	-	9.02958	64.0361
20	WT	D254N	-	10.1021	80.1511
20	WT	D254N	-	8.66632	58.9874
20	WT	D254N	-	9.18526	66.2633
20	WT	D254N	-	8.64902	58.7522
20	WT	D254N	-	9.27175	67.5171
20	WT	D254N	-	8.21657	53.0238
20	WT	D254N	-	7.90521	49.0813
20	WT	D254N	-	6.60785	34.2934
20	WT	D254N	-	7.49005	44.0615
20	WT	D254N	-	6.31379	31.309
20	WT	D254N	-	8.04359	50.8148
20	WT	D254N	-	7.29978	41.8513
20	WT	D254N	-	7.9225	49.2964
20	WT	D254N	-	8.47604	56.4256
20	WT	D254N	-	8.28576	53.9206
20	WT	D254N	-	7.9398	49.5119
20	WT	D254N	-	8.18198	52.5783
20	WT	D254N	-	8.16468	52.3562
20	WT	D254N	-	7.19599	40.6697
20	WT	D254N	-	8.06089	51.0335
20	WT	D254N	-	7.02301	38.7379
20	WT	D254N	-	7.40356	43.0498
20	WT	D254N	-	6.90192	37.4136
20	WT	D254N	-	7.47276	43.8583
20	WT	D254N	-	8.61443	58.2831
20	WT	D254N	-	8.8566	61.6061
20	WT	D254N	-	8.26847	53.6957
20	WT	D254N	-	8.59713	58.0493
20	WT	D254N	-	8.8393	61.3657
20	WT	D254N	-	8.8566	61.6061
20	WT	D254N	-	8.56253	57.583
20	WT	D254N	-	8.77011	60.4088
20	WT	D254N	-	8.16468	52.3562
20	WT	D254N	-	10.4826	86.3037
20	WT	D254N	-	8.40685	55.5081
20	WT	D254N	-	7.49005	44.0615
20	WT	D254N	-	7.76682	47.378
20	WT	D254N	-	9.89448	76.8911
20	WT	D254N	-	7.76682	47.378
20	WT	D254N	-	8.822	61.1258
20	WT	D254N	-	8.54523	57.3506
20	WT	D254N	-	8.54523	57.3506
20	WT	D254N	-	11.3821	101.75
20	WT	D254N	-	10.5518	87.4467
20	WT	D254N	-	8.56253	57.583
20	WT	D254N	-	7.49005	44.0615
20	WT	D254N	-	8.64902	58.7522
20	WT	D254N	-	7.9744	49.9443
20	WT	D254N	-	7.23058	41.0617
20	WT	D254N	-	5.76025	26.0599
20	WT	D254N	-	8.33766	54.5982
20	WT	D254N	-	5.77755	26.2166
20	WT	D254N	-	6.34838	31.6531
20	WT	D254N	-	5.76025	26.0599
20	WT	D254N	-	7.52465	44.4695
20	WT	D254N	-	7.38627	42.8489
20	WT	D254N	-	6.29649	31.1377
20	WT	D254N	-	5.82944	26.6897
20	WT	D254N	-	7.9571	49.7278
20	WT	D254N	-	7.64574	45.9122
20	WT	D254N	-	8.59713	58.0493
20	WT	D254N	-	5.82944	26.6897
20	WT	D254N	-	6.67705	35.0154
20	WT	D254N	-	5.81214	26.5315
20	WT	D254N	-	4.84345	18.4247
20	WT	D254N	-	7.21328	40.8654
20	WT	D254N	-	7.0403	38.929
20	WT	D254N	-	7.87061	48.6527
20	WT	D254N	-	8.28576	53.9206
20	WT	D254N	-	7.9571	49.7278
20	WT	D254N	-	5.58727	24.5182
20	WT	D254N	-	7.1095	39.6979
20	WT	D254N	-	7.74952	47.1672
20	WT	D254N	-	5.98512	28.1343
20	WT	D254N	-	7.62844	45.7047
20	WT	D254N	-	6.48677	33.0481
20	WT	D254N	-	8.13008	51.9134
20	WT	D254N	-	8.47604	56.4256
20	WT	D254N	-	7.9744	49.9443
20	WT	D254N	-	9.11607	65.2687
20	WT	D254N	-	8.47604	56.4256
20	WT	D254N	-	7.87061	48.6527
20	WT	D254N	-	7.74952	47.1672
20	WT	D254N	-	7.73223	46.9569
20	WT	D254N	-	6.69434	35.197
20	WT	D254N	-	8.71821	59.696
20	WT	D254N	-	7.31707	42.0499
20	WT	D254N	-	7.69763	46.5376
20	WT	D254N	-	8.19927	52.8008
20	WT	D254N	-	9.91178	77.1602
20	WT	D254N	-	6.08891	29.1185
20	WT	D254N	-	7.26518	41.4555
20	WT	D254N	-	6.05432	28.7886
20	WT	D254N	-	9.56582	71.8678
20	WT	D254N	-	5.08563	20.3132
20	WT	D254N	-	7.42086	43.2512
19	WT	D254N	-	7.21328	40.8654
19	WT	D254N	-	8.35496	54.8249
19	WT	D254N	-	6.74624	35.7448
19	WT	D254N	-	6.45217	32.6965
19	WT	D254N	-	6.74624	35.7448
19	WT	D254N	-	7.69763	46.5376
19	WT	D254N	-	9.04688	64.2817
19	WT	D254N	-	7.23058	41.0617
19	WT	D254N	-	7.85331	48.4391
19	WT	D254N	-	11.1053	96.8621
19	WT	D254N	-	7.31707	42.0499
19	WT	D254N	-	7.76682	47.378
19	WT	D254N	-	8.94309	62.8152
19	WT	D254N	-	8.47604	56.4256
19	WT	D254N	-	9.21986	66.7634
19	WT	D254N	-	7.76682	47.378
19	WT	D254N	-	8.66632	58.9874
19	WT	D254N	-	8.04359	50.8148
19	WT	D254N	-	8.70092	59.4593
19	WT	D254N	-	11.2437	99.2912
19	WT	D254N	-	7.40356	43.0498
19	WT	D254N	-	8.45874	56.1955
19	WT	D254N	-	5.60457	24.6703
19	WT	D254N	-	6.85003	36.8531
19	WT	D254N	-	7.17869	40.4744
19	WT	D254N	-	6.62515	34.4732
19	WT	D254N	-	5.98512	28.1343
19	WT	D254N	-	6.24459	30.6266
19	WT	D254N	-	5.88134	27.167
19	WT	D254N	-	7.26518	41.4555
19	WT	D254N	-	10.5691	87.7337
19	WT	D254N	-	7.54195	44.6742
19	WT	D254N	-	8.09549	51.4725
19	WT	D254N	-	7.64574	45.9122
19	WT	D254N	-	9.39284	69.2921
19	WT	D254N	-	9.51392	71.0901
19	WT	D254N	-	8.8566	61.6061
19	WT	D254N	-	10.8805	92.9791
19	WT	D254N	-	8.21657	53.0238
19	WT	D254N	-	10.154	80.9767
19	WT	D254N	-	7.85331	48.4391
19	WT	D254N	-	8.33766	54.5982
19	WT	D254N	-	8.47604	56.4256
19	WT	D254N	-	8.11278	51.6927
19	WT	D254N	-	9.11607	65.2687
19	WT	D254N	-	9.27175	67.5171
19	WT	D254N	-	6.90192	37.4136
19	WT	D254N	-	6.76354	35.9284
19	WT	D254N	-	7.80142	47.801
19	WT	D254N	-	7.24788	41.2584
19	WT	D254N	-	8.57983	57.8159
19	WT	D254N	-	7.9225	49.2964
19	WT	D254N	-	8.63172	58.5174
19	WT	D254N	-	5.79485	26.3739
19	WT	D254N	-	7.35167	42.4484
19	WT	D254N	-	8.14738	52.1346
19	WT	D254N	-	5.98512	28.1343
19	WT	D254N	-	8.09549	51.4725
19	WT	D254N	-	9.04688	64.2817
19	WT	D254N	-	7.9917	50.1612
19	WT	D254N	-	7.00571	38.5473
19	WT	D254N	-	6.33108	31.4808
19	WT	D254N	-	7.57654	45.085
19	WT	D254N	-	8.54523	57.3506
19	WT	D254N	-	7.38627	42.8489
19	WT	D254N	-	8.04359	50.8148
19	WT	D254N	-	8.92579	62.5725
19	WT	D254N	-	9.68691	73.6987
19	WT	D254N	-	8.11278	51.6927
19	WT	D254N	-	6.26189	30.7965
19	WT	D254N	-	7.40356	43.0498
19	WT	D254N	-	6.36568	31.8258
19	WT	D254N	-	6.29649	31.1377
19	WT	D254N	-	6.1581	29.7841
19	WT	D254N	-	6.36568	31.8258
19	WT	D254N	-	7.35167	42.4484
19	WT	D254N	-	8.90849	62.3302
19	WT	D254N	-	6.55596	33.7569
19	WT	D254N	-	8.14738	52.1346
19	WT	D254N	-	8.8393	61.3657
19	WT	D254N	-	7.54195	44.6742
19	WT	D254N	-	7.90521	49.0813
19	WT	D254N	-	8.63172	58.5174
19	WT	D254N	-	8.23387	53.2473
19	WT	D254N	-	7.29978	41.8513
19	WT	D254N	-	6.55596	33.7569
19	WT	D254N	-	6.26189	30.7965
19	WT	D254N	-	8.30306	54.146
19	WT	D254N	-	8.04359	50.8148
19	WT	D254N	-	5.10292	20.4516
19	WT	D254N	-	5.69106	25.4376
19	WT	D254N	-	6.36568	31.8258
19	WT	D254N	-	5.15482	20.8697
19	WT	D254N	-	7.49005	44.0615
19	WT	D254N	-	6.1754	29.9516
19	WT	D254N	-	5.58727	24.5182
19	WT	D254N	-	5.77755	26.2166
19	WT	D254N	-	7.74952	47.1672
19	WT	D254N	-	7.9398	49.5119
19	WT	D254N	-	6.45217	32.6965
19	WT	D254N	-	7.59384	45.2911
19	WT	D254N	-	6.57326	33.9353
19	WT	D254N	-	7.69763	46.5376
19	WT	D254N	-	9.30635	68.0219
19	WT	D254N	-	7.26518	41.4555
19	WT	D254N	-	7.59384	45.2911
19	WT	D254N	-	7.43816	43.4531
19	WT	D254N	-	8.00899	50.3786
19	WT	D254N	-	7.73223	46.9569
19	WT	D254N	-	6.12351	29.4504
19	WT	D254N	-	8.8393	61.3657
19	WT	D254N	-	8.35496	54.8249
19	WT	D254N	-	8.06089	51.0335
19	WT	D254N	-	6.50407	33.2246
19	WT	D254N	-	8.54523	57.3506
19	WT	D254N	-	6.27919	30.9669
19	WT	D254N	-	7.0922	39.505
19	WT	D254N	-	7.12679	39.8913
19	WT	D254N	-	7.50735	44.2653
19	WT	D254N	-	4.15153	13.5365
19	WT	D254N	-	5.98512	28.1343
19	WT	D254N	-	6.1581	29.7841
19	WT	D254N	-	5.48348	23.6158
19	WT	D254N	-	4.51479	16.009
19	WT	D254N	-	7.38627	42.8489
19	WT	D254N	-	5.36239	22.5843
19	WT	D254N	-	5.72565	25.7478
19	WT	D254N	-	5.89863	27.327
19	WT	D254N	-	6.12351	29.4504
19	WT	D254N	-	7.02301	38.7379
19	WT	D254N	-	7.0403	38.929
19	WT	D254N	-	5.69106	25.4376
19	WT	D254N	-	5.98512	28.1343
19	WT	D254N	-	5.74295	25.9036
19	WT	D254N	-	5.63916	24.9758
19	WT	D254N	-	6.62515	34.4732
19	WT	D254N	-	5.15482	20.8697
19	WT	D254N	-	8.32036	54.3718
19	WT	D254N	-	7.1095	39.6979
19	WT	D254N	-	5.96783	27.9719
19	WT	D254N	-	5.98512	28.1343
19	WT	D254N	-	9.7042	73.9622
19	WT	D254N	-	6.43487	32.5214
19	WT	D254N	-	7.64574	45.9122
19	WT	D254N	-	7.74952	47.1672
19	WT	D254N	-	7.00571	38.5473
19	WT	D254N	-	7.38627	42.8489
19	WT	D254N	-	5.01643	19.7642
19	WT	D254N	-	7.80142	47.801
19	WT	D254N	-	6.90192	37.4136
19	WT	D254N	-	6.85003	36.8531
19	WT	D254N	-	6.31379	31.309
19	WT	D254N	-	6.91922	37.6014
19	WT	D254N	-	6.86732	37.0395
19	WT	D254N	-	7.9225	49.2964
19	WT	D254N	-	8.14738	52.1346
19	WT	D254N	-	7.24788	41.2584
19	WT	D254N	-	7.81872	48.0132
19	WT	D254N	-	8.70092	59.4593
19	WT	D254N	-	7.21328	40.8654
19	WT	D254N	-	5.06833	20.1753
19	WT	D254N	-	5.69106	25.4376
19	WT	D254N	-	6.50407	33.2246
19	WT	D254N	-	6.86732	37.0395
19	WT	D254N	-	6.50407	33.2246
19	WT	D254N	-	8.02629	50.5964
19	WT	D254N	-	6.90192	37.4136
19	WT	D254N	-	6.76354	35.9284
19	WT	D254N	-	7.69763	46.5376
19	WT	D254N	-	9.08147	64.7743
19	WT	D254N	-	8.25117	53.4713
19	WT	D254N	-	8.04359	50.8148
19	WT	D254N	-	6.55596	33.7569
19	WT	D254N	-	7.76682	47.378
19	WT	D254N	-	6.93652	37.7896
19	WT	D254N	-	7.74952	47.1672
19	WT	D254N	-	7.47276	43.8583
19	WT	D254N	-	6.2273	30.4571
19	WT	D254N	-	5.44888	23.3187
19	WT	D254N	-	6.12351	29.4504
19	WT	D254N	-	5.69106	25.4376
19	WT	D254N	-	7.57654	45.085
19	WT	D254N	-	7.35167	42.4484
19	WT	D254N	-	8.25117	53.4713
19	WT	D254N	-	7.42086	43.2512
19	WT	D254N	-	6.53866	33.579
19	WT	D254N	-	9.32365	68.275
19	WT	D254N	-	7.52465	44.4695
19	WT	D254N	-	9.35824	68.7826
19	WT	D254N	-	8.07819	51.2528
19	WT	D254N	-	7.78412	47.5893
19	WT	D254N	-	7.45546	43.6555
19	WT	D254N	-	6.24459	30.6266
19	WT	D254N	-	6.50407	33.2246
19	WT	D254N	-	7.12679	39.8913
19	WT	D254N	-	8.49334	56.6561
19	WT	D254N	-	7.55925	44.8794
19	WT	D254N	-	6.60785	34.2934
19	WT	D254N	-	5.56997	24.3666
19	WT	D254N	-	7.47276	43.8583
19	WT	D254N	-	7.9744	49.9443
19	WT	D254N	-	7.02301	38.7379
19	WT	D254N	-	9.46203	70.3167
19	WT	D254N	-	8.54523	57.3506
19	WT	D254N	-	8.11278	51.6927
19	WT	D254N	-	7.9398	49.5119
19	WT	D254N	-	7.74952	47.1672
19	WT	D254N	-	5.76025	26.0599
19	WT	D254N	-	8.14738	52.1346
19	WT	D254N	-	8.49334	56.6561
19	WT	D254N	-	8.47604	56.4256
19	WT	D254N	-	8.11278	51.6927
19	WT	D254N	-	8.90849	62.3302
19	WT	D254N	-	9.06418	64.5277
19	WT	D254N	-	7.9398	49.5119
19	WT	D254N	-	8.30306	54.146
19	WT	D254N	-	6.65975	34.8342
19	WT	D254N	-	8.47604	56.4256
19	WT	D254N	-	7.49005	44.0615
19	WT	D254N	-	8.54523	57.3506
19	WT	D254N	-	7.62844	45.7047
19	WT	D254N	-	7.66303	46.1202
19	WT	D254N	-	7.0922	39.505
19	WT	D254N	-	7.57654	45.085
19	WT	D254N	-	7.23058	41.0617
[truncated: 9,395 more rows]

## Sheet: Fig. 10
Fig. 10 b-e
BCS1L	mt-CYB	rAAV	Membrane A and B sample order (lanes from left to right)	Membrane C sample order (lanes from left to right)	Notes	Omomyc [Membrane C] (Fold change)	Membrane A Total protein (Integrated density)	Membrane B Total protein (Integrated density)	yH2AX [membrane A] (Raw luminescence)	yH2AX (normalized fold change)	MYC [membrane B] (Raw luminescence)	c-MYC (normalized fold change)
WT	D254N	-	1			-	1.83617e+06	1.60647e+06	216645	0.514857	39984	0.348659
WT	D254N	-	2			-	2.06918e+06	1.49775e+06	340965	0.719056	450338	4.21199																																			Ladder markings : 250 kDa 150 100 75 50 37 25 20 15 10
WT	D254N	-	4			-	2.17122e+06	1.49522e+06	412200	0.828429	31948	0.299314
WT	D254N	-	13			-	2.41077e+06	2.03751e+06	700860	1.26861	46886	0.322352
WT	D254N	-	16			-	2.53238e+06	1.82371e+06	709890	1.22324	51842	0.398212
WT	D254N	-	22			-	2.09311e+06	1.70042e+06	693510	1.44581	50918	0.419472
S78G	D254N	GFP	5			-	2.44644e+06	1.89043e+06	1186950	2.11714	1833132	13.5838
S78G	D254N	GFP	7			-	2.86882e+06	1.85056e+06	1878750	2.8577	2593094	19.6292
S78G	D254N	GFP	8			-	2.94731e+06	1.92413e+06	2400615	3.55424	4110680	29.9272
S78G	D254N	GFP	9			-	2.72764e+06	1.94827e+06	1749495	2.79883	2163574	15.5565
S78G	D254N	GFP	12			-	2.18246e+06	1.98978e+06	1348200	2.69562	1824284	12.8433
S78G	D254N	GFP	17			-	2.15128e+06	1.73855e+06	1057635	2.14531	1023918	8.25023
S78G	D254N	GFP	19			-	2.10771e+06	1.8616e+06	1082295	2.2407	1464162	11.0177
S78G	D254N	GFP	23			-	2.1963e+06	1.66328e+06	1586190	3.15147	2885484	24.302
S78G	D254N	GFP	25			-	1.7279e+06	1.7341e+06	1241835	3.13614	2262176	18.2743
S78G	D254N	Omomyc	3	3		6.93927	2.30268e+06	1.75832e+06	826050	1.56539	937860	7.47185
S78G	D254N	Omomyc	6	4	Excluded because lack of omomyc expression	0.154421	2.62795e+06	1.79811e+06	1158930		1023792
S78G	D254N	Omomyc	10	5		7.52962	2.80192e+06	2.02065e+06	837210	1.30386	751548	5.21019
S78G	D254N	Omomyc	11	6		2.82995	2.53359e+06	1.91555e+06	703860	1.21227	573314	4.19263
S78G	D254N	Omomyc	14	7		13.8426	2.37467e+06	2.12894e+06	1470255	2.70172	2379468	15.6569
S78G	D254N	Omomyc	15	8	Excluded because lack of omomyc expression	0.147551	2.48871e+06	1.9974e+06	1959120		2276736
S78G	D254N	Omomyc	18	9		2.07338	2.1093e+06	1.73701e+06	949935	1.9652	515886	4.16043
S78G	D254N	Omomyc	20	10		1	2.17668e+06	1.73295e+06	1169760	2.34505	1790866	14.4766
S78G	D254N	Omomyc	21	11		3.02141	2.3867e+06	1.61614e+06	1251420	2.288	2155720	18.6854
S78G	D254N	Omomyc	24	12		3.59448	2.1637e+06	1.73495e+06	1015095	2.0472	1211084	9.7786
WT	D254N	-		1	Pool of 5 mice (negative control)
S78G	D254N	-		2	Pool of 9 mice (negative control)
Fig. 10b,c representative blots
				Ladder markings (right image): 250 kDa 150 100 75 50 37 25 20 15 10
						Ladder markings (right image): 250 kDa 150 100 75 50 37 25 20 15 10
Fig. 10g-i
BCS1L	mt-CYB	rAAV	Number of nuclei analyzed	pH2AX-positive nuclei (%)	Transduced cells pH2AX-positive nuclei (%)	Non-transfected cells yH2AX-positive nuclei (%)
WT	D254N	-	20247	0.182743
WT	D254N	-	26458	0.44221
WT	D254N	-	14606	0.643571
WT	D254N	-	13817	0.687559
WT	D254N	-	25819	0.220768
WT	D254N	-	24645	0.746602
S78G	D254N	GFP	17436	10.5988	11.9493	5.807
S78G	D254N	GFP	12295	12.3465	7.54325	10.7643
S78G	D254N	GFP	12742	10.8696	8.38459	9.02027
S78G	D254N	GFP	24113	7.3902	7.68608	4.76373
S78G	D254N	GFP	42171	8.05767	8.29728	5.16803
S78G	D254N	GFP	43774	5.19943	4.5357	4.18158
S78G	D254N	GFP	14573	14.9729	16.3073	9.82461
S78G	D254N	Omomyc	29730	4.35587	1.73732	4.63653
S78G	D254N	Omomyc	36660	2.28587	1.02623	2.41916
S78G	D254N	Omomyc	29876	6.38305	3.52728	6.73971
S78G	D254N	Omomyc	31066	5.10526	2.31381	5.37809
S78G	D254N	Omomyc	22623	1.21116	0	1.23257
S78G	D254N	Omomyc	12799	8.15689	4.03587	8.22996
S78G	D254N	Omomyc	38823	5.41432	4.41001	5.48394

[truncated: 9 more sheets: S.Fig.1, S.Fig.2, S.Fig.3, S.Fig.4, S.Fig.5, S.Fig.6, S.Fig.7, S.Fig.8, S.Fig.9]
